# Supplementary material for: Synergistic use of plant-prokaryote comparative genomics for functional annotations
Source: BMC Genomics. 2011 Jun 15;12(Suppl 1):S2. doi: 10.1186/1471-2164-12-S1-S2 (PMC3223725; doi:10.1186/1471-2164-12-S1-S2)
Supplement: Additional file 1 — Gene families shared between plants and prokaryotes: unique Arabidopsis genes (1A), paralogous Arabidopsis gene families with 2 members (1B), paralogous Arabidopsis gene families with 3 members (1C). [file 1471-2164-12-S1-S2-S1.xls]

## Sheet: Suppl. Table 1A
Table 1A: Gene families corresponding to unique Arabidopsis (AT) genes
Case status (as of Aug 2010)	Case no in Table 2	AT gene, SEED ID	AT singles, TAIR ID	AT singles, SEED annotation	AT singles, subsystem in SEED	Prok homologs total		Best prok homolog - E value	Best prok homolog - SEED ID	Best prok homolog - org	Taxonomy	Best prok homolog - SEED annotation	Best prok homolog - subsystem in SEED	# of genes in cluster	Best prok homolog - clustering		Best coupled hom - E	Best coupled hom - SEED ID	Best coupled hom - org	Best coupled hom - SEED annot	# of genes in cluster	Best coupled hom - clustering		Yeast homolog - E	Yeast homolog - SEED ID	Yeast homolog - SEED annot		Cyano homolog - E value	Cyano homolog - SEED ID	Cyano homolog - org	Cyano homolog - SEED annot		EC homolog - E	EC homolog -SEED ID	EC homolog -SEED annot	# of genes in cluster	EC homolog -clustering		In SSs duplicates	In cluster with	In cluster with non-hyp	In cluster with hypoth	In Exper SS?		POND-ID	POND-U/K
		fig|3702.1.peg.225	At1g01180	expressed protein	no subsystem	1		2.3e-21	fig|419610.8.peg.151	Methylobacterium extorquens PA1	Bacteria; Proteobacteria; Alphaproteobacteria; Rhizobiales; Methylobacteriaceae; Methylobacterium; Methylobacterium extorquens; Methylobacterium extorquens PA1	expressed protein	no subsystem	0																															At1g01180	K_U_U
		fig|3702.1.peg.229	At1g01220	L-fucose kinase (EC 2.7.1.52)	no subsystem	90		7e-103	fig|234267.9.peg.538	Solibacter usitatus Ellin6076	Bacteria; Fibrobacteres/Acidobacteria group; Acidobacteria; Solibacteres; Solibacterales; Solibacteraceae; Solibacter; Solibacter usitatus; Solibacter usitatus Ellin6076; Solibacter usitatus Ellin6076	L-fucose kinase (EC 2.7.1.52)	no subsystem	0			1.5e-16	fig|195099.3.peg.1643	Campylobacter jejuni RM1221	D,D-heptose 7-phosphate kinase	3	14						1.8e-12	fig|1148.1.peg.1226	Synechocystis sp. PCC 6803	L-fucose kinase (EC 2.7.1.52)									icw
		fig|3702.1.peg.238	At1g01290	identical to molybdopterin biosynthesis CNX3 protein SP|Q39056 from [Arabidopsis thaliana]; go_function: catalytic activity [goid 0003824]; go_process: Mo-molybdopterin cofactor biosynthesis [goid 0006777] / molybdopterin biosynthesis CNX3 protein / molybdenum cofactor biosynthesis enzyme CNX3 (CNX3)	no subsystem	303		4.7e-38	fig|525897.4.peg.27	Desulfomicrobium baculatum DSM 4028	Bacteria; Proteobacteria; delta/epsilon subdivisions; Deltaproteobacteria; Desulfovibrionales; Desulfomicrobiaceae; Desulfomicrobium; Desulfomicrobium baculatum; Desulfomicrobium baculatum DSM 4028	molybdenum cofactor biosynthesis protein C	no subsystem	0			1.9e-28	fig|401650.3.peg.637	Listeria monocytogenes Aureli 1997	Molybdenum cofactor biosynthesis protein C	8	61						1e-34	fig|203124.1.peg.3342	Trichodesmium erythraeum IMS101	identical to molybdopterin biosynthesis CNX3 protein SP|Q39056 from [Arabidopsis thaliana]; go_function: catalytic activity [goid 0003824]; go_process: Mo-molybdopterin cofactor biosynthesis [goid 0006777] / molybdopterin biosynthesis CNX3 protein / molybdenum cofactor biosynthesis enzyme CNX3 (CNX3)		1e-34	fig|83333.1.peg.769	Molybdenum cofactor biosynthesis protein C	3	35		idu	icw			experimental
Specific prediction, testing not started	48	fig|3702.1.peg.289	At1g01770	Protein of unknown function DUF1446 / Small uncharacterized protein Bpro_4170	At1g01770;At1g01770	77		2.3e-70	fig|1085.1.peg.2893	Rhodospirillum rubrum	Bacteria; Proteobacteria; Alphaproteobacteria; Rhodospirillales; Rhodospirillaceae; Rhodospirillum; Rhodospirillum rubrum; Rhodospirillum rubrum	Protein of unknown function DUF1446	At1g01770	2	7		9.4e-23	fig|350703.3.peg.6051	Pseudomonas aeruginosa 2192	3-hydroxy-3isohexenylglutaryl-CoA:acetate lyase	4	13																							At1g01770	K_U_U
		fig|3702.1.peg.312	At1g02020	contains Pfam PF00881: nitroreductase family protein profile; contains Prosite PS00343: Gram-positive cocci surface proteins 'anchoring' hexapeptide; go_function: oxidoreductase activity, acting on NADH or NADPH, nitrogenous group as acceptor [goid 0016657]; go_process: metabolism [goid 0008152] / nitroreductase family protein	no subsystem	24		1.8e-89	fig|188937.1.peg.1609	Methanosarcina acetivorans C2A	Archaea; Euryarchaeota; Methanomicrobia; Methanosarcinales; Methanosarcinaceae; Methanosarcina; Methanosarcina acetivorans; Methanosarcina acetivorans C2A; Methanosarcina acetivorans C2A	hypothetical protein	no subsystem	0														1e-15	fig|251221.1.peg.3470	Gloeobacter violaceus PCC 7421	contains Pfam PF00881: nitroreductase family protein profile; contains Prosite PS00343: Gram-positive cocci surface proteins 'anchoring' hexapeptide; go_function: oxidoreductase activity, acting on NADH or NADPH, nitrogenous group as acceptor [goid 0016657]; go_process: metabolism [goid 0008152] / nitroreductase family protein														At1g02020	K_U_U
		fig|3702.1.peg.344	At1g02260	similar to P protein (Melanocyte-specific transporter protein) (SP:Q04671) {Homo sapiens}; contains 8 transmembrane domains; go_component: integral to membrane [goid 0016021]; go_function: transporter activity [goid 0005215] / transmembrane protein, putative	no subsystem	98		4e-28	fig|404589.4.peg.1834	Anaeromyxobacter sp. Fw109-5	Bacteria; Proteobacteria; delta/epsilon subdivisions; Deltaproteobacteria; Myxococcales; Cystobacterineae; Myxococcaceae; Anaeromyxobacter; Anaeromyxobacter sp. Fw109-5; Anaeromyxobacter sp. Fw109-5	Arsenite transport protein	no subsystem	0			1.3e-14	fig|190304.1.peg.403	Fusobacterium nucleatum subsp. nucleatum ATCC 25586	Arsenical pump membrane protein	1	6						6e-23	fig|63737.1.peg.694	Nostoc punctiforme PCC 73102	similar to P protein (Melanocyte-specific transporter protein) (SP:Q04671) {Homo sapiens}; contains 8 transmembrane domains; go_component: integral to membrane [goid 0016021]; go_function: transporter activity [goid 0005215] / transmembrane protein, putative												cluster
		fig|3702.1.peg.361	At1g02410	Cytochrome oxidase biogenesis protein Cox11-CtaG, copper delivery to Cox1	CBSS-316057.3.peg.563;Biogenesis of cytochrome c oxidases	162		6.5e-46	fig|314254.3.peg.598	Oceanicaulis alexandrii HTCC2633	Bacteria; Proteobacteria; Alphaproteobacteria; Rhodobacterales; Hyphomonadaceae; Oceanicaulis; Oceanicaulis alexandrii; Oceanicaulis alexandrii HTCC2633; Oceanicaulis alexandrii HTCC2633	Cytochrome oxidase biogenesis protein Cox11-CtaG, copper delivery to Cox1	CBSS-316057.3.peg.563;Biogenesis of cytochrome c oxidases	4	26		3.4e-18	fig|350703.3.peg.5332	Pseudomonas aeruginosa 2192	Cytochrome oxidase biogenesis protein Cox11-CtaG, copper delivery to Cox1	7	56		7.3e-45	fig|4932.3.peg.6324	Cytochrome oxidase biogenesis protein Cox11-CtaG, copper delivery to Cox1													idu	icw			CBSS
Specific prediction, testing in progress	30	fig|3702.1.peg.437	At1g03030	Uridine kinase family protein YggC homolog	Experimental-yggC	67		1.1e-29	fig|400668.6.peg.1313	Marinomonas sp. MWYL1	Bacteria; Proteobacteria; Gammaproteobacteria; Oceanospirillales; Oceanospirillaceae; Marinomonas; Marinomonas sp. MWYL1	Uridine kinase family protein YggC homolog	Experimental-yggC	0			1e-15	fig|216596.1.peg.525	Rhizobium leguminosarum bv. viciae 3841	Fructokinase FrcK (EC 2.7.1.4)	1	5		3.4e-16	fig|4932.3.peg.2293	syntenic homolog of Saccharomyces cerevisiae YFR007W							4.3e-19	fig|83333.1.peg.2879	Pantothenate kinase (EC 2.7.1.33), homolog	0	0		idu	icw					At1g03030	K_K_U
		fig|3702.1.peg.450	At1g03110	WD-repeat protein 4	no subsystem	5		3.5e-13	fig|63737.4.peg.1475	Nostoc punctiforme PCC 73102	Bacteria; Cyanobacteria; Nostocales; Nostocaceae; Nostoc; Nostoc punctiforme; Nostoc punctiforme PCC 73102	WD-40 repeat	no subsystem	0										3.5e-13	fig|63737.4.peg.1475	WD-40 repeat		3.5e-13	fig|63737.1.peg.1798	Nostoc punctiforme PCC 73102	WD-repeat protein 4
		fig|3702.1.peg.455	At1g03160	F10O3.1	no subsystem	17		6.4e-44	fig|324602.4.peg.937	Chloroflexus aurantiacus J-10-fl	Bacteria; Chloroflexi; Chloroflexi (class); Chloroflexales; Chloroflexaceae; Chloroflexus; Chloroflexus aurantiacus; Chloroflexus aurantiacus J-10-fl	hypothetical protein	no subsystem	0			5.9e-13	fig|235279.1.peg.1106	Helicobacter hepaticus ATCC 51449	hypothetical protein	1	5																							At1g03160
		fig|3702.1.peg.477	At1g03360	Exosome complex exonuclease RRP4 (EC 3.1.13.-)	no subsystem	3		8.2e-13	fig|69014.3.peg.1985	Thermococcus kodakarensis KOD1	Archaea; Euryarchaeota; Thermococci; Thermococcales; Thermococcaceae; Thermococcus; Thermococcus kodakarensis; Thermococcus kodakarensis KOD1; Thermococcus kodakarensis KOD1	Probable exosome complex RNA-binding protein 1	Proteasome subunit alpha archaeal cluster;rRNA methylation in clusters	4	12		8.2e-13	fig|69014.3.peg.1985	Thermococcus kodakarensis KOD1	Probable exosome complex RNA-binding protein 1	4	12		3.2e-39	fig|4932.3.peg.3090	Ribosomal RNA Processing																	cluster		At1g03360	K_K_U
		fig|3702.1.peg.499	At1g03600	Photosystem II protein Psb27	Photosystem II;slr0575	8		2e-13	fig|197221.1.peg.2462	Thermosynechococcus elongatus BP-1	Bacteria; Cyanobacteria; Chroococcales; Thermosynechococcus; Thermosynechococcus elongatus; Thermosynechococcus elongatus BP-1; Thermosynechococcus elongatus BP-1	Photosystem II protein Psb27	Photosystem II;slr0575	0			1.4e-11	fig|110662.3.peg.1861	Synechococcus sp. CC9605	Photosystem II protein Psb27	7	8						2e-13	fig|197221.1.peg.2462	Thermosynechococcus elongatus BP-1	Photosystem II protein Psb27														At1g03600	U_K_U
		fig|3702.1.peg.503	At1g03650	low similarity to SP|P07347 N-terminal acetyltransferase complex ARD1 subunit (Arrest-defective protein 1) {Saccharomyces cerevisiae}; contains Pfam profile PF00583: acetyltransferase, GNAT family; go_function: N-acetyltransferase activity [goid 0008080]; go_process: metabolism [goid 0008152] / GCN5-related N-acetyltransferase (GNAT) family protein	no subsystem	1		1.1e-11	fig|224324.1.peg.413	Aquifex aeolicus VF5	Bacteria; Aquificae; Aquificae (class); Aquificales; Aquificaceae; Aquifex; Aquifex aeolicus; Aquifex aeolicus VF5; Aquifex aeolicus VF5	Ribosomal-protein-S18p-alanine acetyltransferase (EC 2.3.1.-)	Bacterial RNA-metabolizing Zn-dependent hydrolases;rRNA methylation in clusters;Conserved gene cluster associated with Met-tRNA formyltransferase;Ribosome biogenesis bacterial;Prokaryotic N-acetyltransferase;At5g63420	0																													cluster		AT1G03650	K_U_K
		fig|3702.1.peg.610	At1g04620	Coenzyme F420-reducing hydrogenase related protein	no subsystem	41		9e-124	fig|203124.1.peg.701	Trichodesmium erythraeum IMS101	Bacteria; Cyanobacteria; Oscillatoriales; Trichodesmium; Trichodesmium erythraeum; Trichodesmium erythraeum IMS101; Trichodesmium erythraeum IMS101	Coenzyme F420-reducing hydrogenase related protein	no subsystem	0			4.8e-11	fig|267377.1.peg.1385	Methanococcus maripaludis S2	Coenzyme F420 hydrogenase beta subunit (FruB) (EC 1.12.98.1)	3	8						9e-124	fig|203124.1.peg.701	Trichodesmium erythraeum IMS101	Coenzyme F420-reducing hydrogenase related protein									icw					At1g04620
		fig|3702.1.peg.622	At1g04730	contains Pfam domain, PF00004: ATPase, AAA family ('A'TPases 'A'ssociated with diverse cellular 'A'ctivities); go_function: ATPase activity [goid 0016887] / AAA-type ATPase family protein	no subsystem	20		2.1e-17	fig|178306.1.peg.498	Pyrobaculum aerophilum str. IM2	Archaea; Crenarchaeota; Thermoprotei; Thermoproteales; Thermoproteaceae; Pyrobaculum; Pyrobaculum aerophilum; Pyrobaculum aerophilum str. IM2; Pyrobaculum aerophilum str. IM2	Replication factor C large subunit	DNA replication, archaeal;DNA replication, archaeal Isaac	1	5		2.1e-12	fig|273057.1.peg.699	Sulfolobus solfataricus P2	Replication factor C large subunit	1	6		7.5e-39	fig|4932.3.peg.4842	Subunit of a complex with Ctf8p that shares some subunits with Replication Factor C and is required for sister chromatid cohesion; may have overlapping functions with Rad24p in the DNA damage replication checkpoint		7.5e-39	fig|4932.3.peg.4842	Saccharomyces cerevisiae (baker's yeast)	contains Pfam domain, PF00004: ATPase, AAA family ('A'TPases 'A'ssociated with diverse cellular 'A'ctivities); go_function: ATPase activity [goid 0016887] / AAA-type ATPase family protein									icw
		fig|3702.1.peg.780	At1g06110	F-box only protein 3	no subsystem	1		3e-12	fig|237727.3.peg.1530	Erythrobacter sp. NAP1	Bacteria; Proteobacteria; Alphaproteobacteria; Sphingomonadales; Erythrobacteraceae; Erythrobacter; Erythrobacter sp. NAP1; Erythrobacter sp. NAP1	ApaG protein	no subsystem	1	5		3e-12	fig|237727.3.peg.1530	Erythrobacter sp. NAP1	ApaG protein	1	5																							At1g06110	U_K_U
		fig|3702.1.peg.821	At1g06460	Hsp20 family protein possibly involved in photorespiration # predicted in (Reumann, Weber, 2006)	Photorespiration (oxidative C2 cycle)	4		2.1e-12	fig|314230.3.peg.756	Blastopirellula marina DSM 3645	Bacteria; Planctomycetes; Planctomycetacia; Planctomycetales; Planctomycetaceae; Blastopirellula; Blastopirellula marina; Blastopirellula marina DSM 3645; Blastopirellula marina DSM 3645	heat shock protein, Hsp20 family	no subsystem	0
		fig|3702.1.peg.833	At1g06570	4-hydroxyphenylpyruvate dioxygenase (EC 1.13.11.27)	Plastoquinone Biosynthesis;COG3146 experimental;Pterin carbinolamine dehydratase;Aromatic amino acid degradation;Tocopherol Biosynthesis;Homogentisate pathway of aromatic compound degradation;Pterin metabolism 3	180		1.8e-61	fig|269801.1.peg.2931	Bacillus cereus G9241	Bacteria; Firmicutes; Bacilli; Bacillales; Bacillaceae; Bacillus; Bacillus cereus group; Bacillus cereus; Bacillus cereus G9241; Bacillus cereus G9241	4-hydroxyphenylpyruvate dioxygenase (EC 1.13.11.27)	Plastoquinone Biosynthesis;COG3146 experimental;Pterin carbinolamine dehydratase;Aromatic amino acid degradation;Tocopherol Biosynthesis;Homogentisate pathway of aromatic compound degradation;Pterin metabolism 3	5	10		9.8e-12	fig|205922.3.peg.5066	Pseudomonas fluorescens PfO-1	4-hydroxyphenylpyruvate dioxygenase (EC 1.13.11.27)	3	12						1.7e-27	fig|203124.1.peg.5369	Trichodesmium erythraeum IMS101	4-hydroxyphenylpyruvate dioxygenase (EC 1.13.11.27)								idu	icw					At1g06570	K_K_U
		fig|3702.1.peg.855	At1g06790	DNA-directed RNA polymerase III 25 kDa polypeptide (EC 2.7.7.6)	RNA polymerase III;CRnot mitoch clusters Euk 1	2		8e-11	fig|273063.1.peg.419	Sulfolobus tokodaii str. 7	Archaea; Crenarchaeota; Thermoprotei; Sulfolobales; Sulfolobaceae; Sulfolobus; Sulfolobus tokodaii; Sulfolobus tokodaii str. 7; Sulfolobus tokodaii str. 7	DNA-directed RNA polymerase subunit E' (EC 2.7.7.6)	RNA polymerase archaeal	1	5		6.6e-11	fig|273063.1.peg.419	Sulfolobus tokodaii str. 7	DNA-directed RNA polymerase subunit E' (EC 2.7.7.6)	1	5		1.7e-24	fig|4932.3.peg.3758	DNA-directed RNA polymerase III 25 kDa polypeptide (EC 2.7.7.6)																	cluster
		fig|3702.1.peg.951	At1g07645	Lactoylglutathione lyase and related lyases	no subsystem	7		1.6e-22	fig|387093.4.peg.1169	Sulfurovum sp. NBC37-1	Bacteria; Proteobacteria; delta/epsilon subdivisions; Epsilonproteobacteria; unclassified Epsilonproteobacteria; Sulfurovum; Sulfurovum sp. NBC37-1; Sulfurovum sp. NBC37-1	Lactoylglutathione lyase and related lyases	no subsystem	0														2.5e-16	fig|63737.1.peg.1209	Nostoc punctiforme PCC 73102	Contains Pfam profile PF00903:glyoxalase family protein; go_function: catalytic activity [goid 0003824] / lactoylglutathione lyase family protein / glyoxalase I family protein								idu						AT1G07645	K_U_K
		fig|3702.1.peg.1118	At1g09010	low similarity to mannosidase [gi:5359712] from Cellulomonas fimi; go_function: hydrolase activity , hydrolyzing O-glycosyl compounds [goid 0004553] / glycoside hydrolase family 2 protein	no subsystem	80		1.4e-139	fig|435591.10.peg.3197	Parabacteroides distasonis ATCC 8503	Bacteria; Bacteroidetes; Bacteroidetes (class); Bacteroidales; Porphyromonadaceae; Parabacteroides	Mannosylglycoprotein endo-beta-mannosidase (EC 3.2.1.152)	no subsystem	0			7.9e-11	fig|243160.4.peg.226	Burkholderia mallei ATCC 23344	Beta-mannosidase (EC 3.2.1.25)	3	12																		icw
		fig|3702.1.peg.1215	At1g09830	Phosphoribosylamine--glycine ligase (EC 6.3.4.13)	De Novo Purine Biosynthesis	394		4.3e-138	fig|342108.5.peg.211	Magnetospirillum magneticum AMB-1	Bacteria; Proteobacteria; Alphaproteobacteria; Rhodospirillales; Rhodospirillaceae; Magnetospirillum; Magnetospirillum magneticum; Magnetospirillum magneticum AMB-1; Magnetospirillum magneticum AMB-1	Phosphoribosylamine--glycine ligase (EC 6.3.4.13)	De Novo Purine Biosynthesis	0			2e-117	fig|350703.3.peg.398	Pseudomonas aeruginosa 2192	Phosphoribosylamine--glycine ligase (EC 6.3.4.13)	5	40		7.5e-88	fig|4932.3.peg.2383	Phosphoribosylamine--glycine ligase (EC 6.3.4.13) / Phosphoribosylformylglycinamidine cyclo-ligase (EC 6.3.3.1)		8e-101	fig|103690.1.peg.3817	Nostoc sp. PCC 7120	Phosphoribosylamine--glycine ligase (EC 6.3.4.13)		9e-121	fig|83333.1.peg.3918	Phosphoribosylamine--glycine ligase (EC 6.3.4.13)	1	35		idu	icw			CBSS
		fig|3702.1.peg.1291	At1g10520	identical to DNA polymerase lambda GI:12053869 from [Arabidopsis thaliana]; go_function: lambda DNA polymerase activity [goid 0016449] / DNA polymerase lambda (POLL)	no subsystem	20		1.3e-18	fig|187420.1.peg.548	Methanothermobacter thermautotrophicus str. Delta H	Archaea; Euryarchaeota; Methanobacteria; Methanobacteriales; Methanobacteriaceae; Methanothermobacter; Methanothermobacter thermautotrophicus; Methanothermobacter thermautotrophicus str. Delta H; Methanothermobacter thermautotrophicus str. Delta H	DNA-dependent DNA polymerase family X	no subsystem	0										3e-12	fig|4932.3.peg.663	Probable homolog of mammalian DNA polymerase beta; may function in double-stranded DNA break repair																			At1g10520	K_K_U
Specific prediction, testing not started	44	fig|3702.1.peg.1333	At1g10830	Conserved NnrU/NnuR ortholog membrane enzyme	At1g10830	22		8.1e-77	fig|240292.3.peg.2828	Anabaena variabilis ATCC 29413	Bacteria; Cyanobacteria; Nostocales; Nostocaceae; Anabaena; Anabaena variabilis; Anabaena variabilis ATCC 29413; Anabaena variabilis ATCC 29413	Conserved NnrU/NnuR ortholog membrane enzyme	At1g10830	0			1.3e-47	fig|69042.3.peg.712	Synechococcus sp. WH 5701	Conserved NnrU/NnuR ortholog membrane enzyme	2	4						8.1e-77	fig|240292.3.peg.2828	Anabaena variabilis ATCC 29413	contains five transmembrane domains; Interpro IPR001991 Sodium:dicarboxylate symporter; EST gb|F13926 comes from this gene / sodium symporter-related														At1g10830	U_U_K
		fig|3702.1.peg.1435	At1g11780	Alkylated DNA repair protein AlkB	DNA repair, bacterial	106		2.2e-14	fig|269483.3.peg.5646	Burkholderia cepacia R18194	Bacteria; Proteobacteria; Betaproteobacteria; Burkholderiales; Burkholderiaceae; Burkholderia; Burkholderia cepacia complex; Burkholderia cepacia R18194; Burkholderia cepacia R18194	Alkylated DNA repair protein AlkB	DNA repair, bacterial	6	8		3.7e-12	fig|316407.3.peg.2144	Escherichia coli W3110	Alkylated DNA repair protein AlkB	1	27											3.7e-12	fig|83333.1.peg.2186	Alkylated DNA repair protein AlkB	1	9			icw	cwn				AT1G11780	U_K_U
		fig|3702.1.peg.1471	At1g12050	Fumarylacetoacetase (EC 3.7.1.2)	COG3146 experimental;Salicylate and gentisate catabolism;Pterin carbinolamine dehydratase;Gentisare degradation;Homogentisate pathway of aromatic compound degradation;Pterin metabolism 3	131		7e-131	fig|309807.19.peg.2452	Salinibacter ruber DSM 13855	Bacteria; Bacteroidetes/Chlorobi group; Bacteroidetes; Sphingobacteria; Sphingobacteriales; Rhodothermaceae; Salinibacter; Salinibacter ruber; Salinibacter ruber DSM 13855	Fumarylacetoacetase (EC 3.7.1.2)	COG3146 experimental;Salicylate and gentisate catabolism;Gentisare degradation;Homogentisate pathway of aromatic compound degradation	1	4		5.8e-55	fig|392499.4.peg.3947	Sphingomonas wittichii RW1	Fumarylacetoacetase (EC 3.7.1.2)	2	13																	idu	icw			CBSS
		fig|3702.1.peg.1490	At1g12230	Transaldolase-like protein	no subsystem	207		5.9e-47	fig|228400.4.peg.75	Haemophilus somnus 2336	Bacteria; Proteobacteria; Gammaproteobacteria; Pasteurellales; Pasteurellaceae; Histophilus; Histophilus somni; Haemophilus somnus 2336	Transaldolase (EC 2.2.1.2)	Folate Biosynthesis (Phoenix copy) ;Pentose phosphate pathway	0			4.1e-40	fig|198215.1.peg.2273	Shigella flexneri 2a str. 2457T	Transaldolase (EC 2.2.1.2)	1	9		5.9e-47	fig|228400.4.peg.75	Transaldolase (EC 2.2.1.2)		2.3e-43	fig|84588.1.peg.1752	Synechococcus sp. WH 8102	Transaldolase-like protein		4.2e-45	fig|83333.1.peg.8	Transaldolase (EC 2.2.1.2)	0	0		idu	icw
		fig|3702.1.peg.1504	At1g12370	Deoxyribodipyrimidine photolyase, type II (EC 4.1.99.3)	DNA repair, bacterial photolyase;COG3380 COG2907	37		2e-117	fig|269797.3.peg.704	Methanosarcina barkeri str. fusaro	Archaea; Euryarchaeota; Methanomicrobia; Methanosarcinales; Methanosarcinaceae; Methanosarcina; Methanosarcina barkeri; Methanosarcina barkeri str. fusaro; Methanosarcina barkeri str. fusaro	Deoxyribodipyrimidine photolyase, type II (EC 4.1.99.3)	DNA repair, bacterial photolyase	0
Associated with general area of metabolism	61	fig|3702.1.peg.1715	At1g14345	FIG137771: hypothetical protein	At1g14345	21		5.4e-30	fig|197221.1.peg.600	Thermosynechococcus elongatus BP-1	Bacteria; Cyanobacteria; Chroococcales; Thermosynechococcus; Thermosynechococcus elongatus; Thermosynechococcus elongatus BP-1; Thermosynechococcus elongatus BP-1	Ribonuclease P protein component (EC 3.1.26.5) / FIG137771: hypothetical protein	Cell Division Subsystem including YidCD;COG0398;At1g14345;At1g14345;tRNA processing;RNA modification cluster	1	4		3.8e-20	fig|74546.3.peg.1347	Prochlorococcus marinus str. MIT 9312	Ribonuclease P protein component (EC 3.1.26.5)	8	10						5.4e-30	fig|197221.1.peg.600	Thermosynechococcus elongatus BP-1	contains one transmembrane domain / expressed protein								idu	icw					At1g14345	U_U_U
		fig|3702.1.peg.1774	At1g14810	Aspartate-semialdehyde dehydrogenase (EC 1.2.1.11)	PROSC;Threonine and Homoserine Biosynthesis;Lysine Biosynthesis DAP Pathway	386		1.1e-98	fig|402881.6.peg.3447	Parvibaculum lavamentivorans DS-1	Bacteria; Proteobacteria; Alphaproteobacteria; Rhizobiales; Phyllobacteriaceae; Parvibaculum; Parvibaculum lavamentivorans; Parvibaculum lavamentivorans DS-1	Aspartate-semialdehyde dehydrogenase (EC 1.2.1.11)	PROSC;Threonine and Homoserine Biosynthesis;Lysine Biosynthesis DAP Pathway	0			2.9e-69	fig|393130.3.peg.1180	Listeria monocytogenes J0161	Aspartate-semialdehyde dehydrogenase (EC 1.2.1.11)	3	32						3.4e-95	fig|110662.3.peg.560	Synechococcus sp. CC9605	Aspartate-semialdehyde dehydrogenase (EC 1.2.1.11)		1.2e-38	fig|83333.1.peg.2293	Aspartate-semialdehyde dehydrogenase (EC 1.2.1.11) homolog	4	13		idu	icw
		fig|3702.1.peg.1810	At1g15140	Contains Pfam profile PF00175: Oxidoreductase NAD-binding domain; ESTs gb|H76345 and gb|AA651465 come from this gene; go_function: oxidoreductase activity [goid 0016491]; go_process: electron transport [goid 0006118] / oxidoreductase NAD-binding domain-containing protein	no subsystem	10		1.3e-17	fig|257311.1.peg.3938	Bordetella parapertussis 12822	Bacteria; Proteobacteria; Betaproteobacteria; Burkholderiales; Alcaligenaceae; Bordetella; Bordetella parapertussis; Bordetella parapertussis 12822; Bordetella parapertussis 12822	CDP-6-deoxy-delta-3,4-glucoseen reductase-like	COG0451	0			1.3e-12	fig|194439.1.peg.1863	Chlorobium tepidum TLS	hydrogenase/sulfur reductase, gamma subunit	3	21																	idu	icw	cwn	cwh	experimental
		fig|3702.1.peg.1823	At1g15220	Cytochrome c heme lyase subunit CcmL	Biogenesis of c-type cytochromes;Copper homeostasis	30		1.9e-15	fig|314269.3.peg.1692	Aurantimonas sp. SI85-9A1	Bacteria; Proteobacteria; Alphaproteobacteria; Rhizobiales; Aurantimonadaceae; Aurantimonas; Aurantimonas sp. SI85-9A1; Aurantimonas sp. SI85-9A1	Cytochrome c heme lyase subunit CcmL	Biogenesis of c-type cytochromes;Copper homeostasis	5	20		2.9e-11	fig|391165.8.peg.270	Granulibacter bethesdensis CGDNIH1	Cytochrome c heme lyase subunit CcmL	5	35																		icw					At1g15220
		fig|3702.1.peg.1847	At1g15410	contains Pfam profile PF|01177 Aspartate-glutamate racemase family; contains TIGRFAM TIGR00035: aspartate racemase; similar to aspartate racemase (GI:5458794){Pyrococcus abyssi}; go_function: racemase and epimerase activity , acting on amino acids and derivatives [goid 0016855]; go_process: metabolism [goid 0008152] / aspartate-glutamate racemase family	no subsystem	28		2.7e-17	fig|257311.1.peg.2761	Bordetella parapertussis 12822	Bacteria; Proteobacteria; Betaproteobacteria; Burkholderiales; Alcaligenaceae; Bordetella; Bordetella parapertussis; Bordetella parapertussis 12822; Bordetella parapertussis 12822	putative aspartate racemase	no subsystem	0			1.4e-13	fig|220341.1.peg.4325	Salmonella enterica subsp. enterica serovar Typhi str. CT18	Probable aspartate racemase	1	11																							At1g15410	K_K_U
		fig|3702.1.peg.1909	At1g15980	expressed protein	no subsystem	6		6.8e-18	fig|63737.4.peg.5213	Nostoc punctiforme PCC 73102	Bacteria; Cyanobacteria; Nostocales; Nostocaceae; Nostoc; Nostoc punctiforme; Nostoc punctiforme PCC 73102	ADP-heptose--lipooligosaccharide heptosyltransferase II (EC 2.4.1.-)	no subsystem	0														6.8e-18	fig|63737.1.peg.1249	Nostoc punctiforme PCC 73102	expressed protein														At1g15980	K_U_U
		fig|3702.1.peg.1958	At1g16445	SAM-dependent methyltransferase (EC 2.1.-.-)	no subsystem	147		9.3e-30	fig|246194.3.peg.1633	Carboxydothermus hydrogenoformans Z-2901	Bacteria; Firmicutes; Clostridia; Clostridiales; Peptococcaceae; Carboxydothermus; Carboxydothermus hydrogenoformans; Carboxydothermus hydrogenoformans Z-2901; Carboxydothermus hydrogenoformans Z-2901	SAM-dependent methyltransferase, MraW methylase family (EC 2.1.1.-)	An Fe-S oxireductase coupled with a methyltransferase;tRNA cmo5U synthesis	0			8.9e-16	fig|279808.3.peg.2226	Staphylococcus haemolyticus JCSC1435	SAM-dependent methyltransferase (EC 2.1.-.-)	9	13																							At1g16445	K_U_K
		fig|3702.1.peg.1989	At1g16740	LSU ribosomal protein L20p, mitochondrial	Ribosome LSU mitochondrial	367		6.4e-31	fig|269484.4.peg.237	Ehrlichia canis str. Jake	Bacteria; Proteobacteria; Alphaproteobacteria; Rickettsiales; Anaplasmataceae; Ehrlichia; canis group; Ehrlichia canis; Ehrlichia canis str. Jake; Ehrlichia canis str. Jake	LSU ribosomal protein L20p	Ribosome LSU bacterial	1	38		1.3e-20	fig|214092.1.peg.2480	Yersinia pestis CO92	LSU ribosomal protein L20p	6	63						5.5e-22	fig|63737.1.peg.1178	Nostoc punctiforme PCC 73102	LSU ribosomal protein L20p, mitochondrial		1e-20	fig|83333.1.peg.1700	LSU ribosomal protein L20p	4	46		idu	icw
		fig|3702.1.peg.1992	At1g16770	hypothetical protein	no subsystem	1		7.7e-25	fig|264201.1.peg.850	Parachlamydia sp. UWE25	Bacteria; Chlamydiae/Verrucomicrobia group; Chlamydiae; Chlamydiae (class); Chlamydiales; Parachlamydiaceae; Candidatus Protochlamydia; Candidatus Protochlamydia amoebophila; Parachlamydia sp. UWE25; Parachlamydia sp. UWE25	hypothetical protein	no subsystem	0																															At1g16770	U_U_U
		fig|3702.1.peg.2054	At1g17330	metal-dependent phosphohydrolase HD domain-containing protein-related	no subsystem	145		2.1e-42	fig|226185.1.peg.257	Enterococcus faecalis V583	Bacteria; Firmicutes; Bacilli; Lactobacillales; Enterococcaceae; Enterococcus; Enterococcus faecalis; Enterococcus faecalis V583; Enterococcus faecalis V583	HD domain protein	no subsystem	0			3.9e-17	fig|393120.3.peg.1661	Listeria monocytogenes FSL J2-003	HD domain protein	1	5																			cwn				AT1G17330
		fig|3702.1.peg.2199	At1g18640	nearly identical to 3-phosphoserine phosphatase GI:3759177 from [Arabidopsis thaliana]; go_component: chloroplast [goid 0009507]; go_function: phosphoserine phosphatase activity [goid 0004647]; go_process: L-serine biosynthesis [goid 0006564] / 3-phosphoserine phosphatase (PSP)	no subsystem	90		1.2e-20	fig|394221.5.peg.156	Maricaulis maris MCS10	Bacteria; Proteobacteria; Alphaproteobacteria; Rhodobacterales; Hyphomonadaceae; Maricaulis; Maricaulis maris; Maricaulis maris MCS10; Maricaulis maris MCS10	Phosphoserine phosphatase (EC 3.1.3.3)	Glycine and Serine Utilization;Serine Biosynthesis	0			1.4e-11	fig|216596.1.peg.3354	Rhizobium leguminosarum bv. viciae 3841	Phosphoserine phosphatase (EC 3.1.3.3)	6	13																	idu	icw
		fig|3702.1.peg.2254	At1g19130	expressed protein	no subsystem	7		5e-11	fig|243231.1.peg.173	Geobacter sulfurreducens PCA	Bacteria; Proteobacteria; delta/epsilon subdivisions; Deltaproteobacteria; Desulfuromonadales; Geobacteraceae; Geobacter; Geobacter sulfurreducens; Geobacter sulfurreducens PCA; Geobacter sulfurreducens PCA	hypothetical protein	no subsystem	0			9e-11	fig|323097.3.peg.8	Nitrobacter hamburgensis X14	protein of unknown function DUF985	2	7						6.6e-11	fig|1140.3.peg.2039	Synechococcus elongatus PCC 7942	expressed protein														At1g19130	U_U_U
		fig|3702.1.peg.2255	At1g19140	expressed protein	no subsystem	20		5.4e-20	fig|314262.3.peg.480	Roseobacter sp. MED193	Bacteria; Proteobacteria; Alphaproteobacteria; Rhodobacterales; Rhodobacteraceae; Roseobacter; Roseobacter sp. MED193; Roseobacter sp. MED193	RIKEN cDNA 2310005O14	no subsystem	1	4		5.2e-14	fig|342108.5.peg.2502	Magnetospirillum magneticum AMB-1	RIKEN cDNA 2310005O14	4	5																							At1g19140	U_K_K
Specific prediction, testing not started	34	fig|3702.1.peg.2316	At1g19690	Nucleoside-diphosphate-sugar epimerases	CBSS-296591.1.peg.2330;COG0451	236		1.2e-42	fig|402881.6.peg.202	Parvibaculum lavamentivorans DS-1	Bacteria; Proteobacteria; Alphaproteobacteria; Rhizobiales; Phyllobacteriaceae; Parvibaculum; Parvibaculum lavamentivorans; Parvibaculum lavamentivorans DS-1	Nucleoside-diphosphate-sugar epimerases	CBSS-296591.1.peg.2330;COG0451	0			1.1e-28	fig|110662.3.peg.529	Synechococcus sp. CC9605	hypothetical protein	7	11						3.8e-33	fig|74546.3.peg.154	Prochlorococcus marinus str. MIT 9312	Nucleoside-diphosphate-sugar epimerases		5e-12	fig|83333.1.peg.1990	Protein yeeZ precursor	0	0		idu		cwn	cwh	CBSS		AT1G19690	K_K_U
		fig|3702.1.peg.2327	At1g19800	contains Pfam PF02405: Domain of unknown function DUF140; similar to TOLUENE TOLERANCE PROTEIN TTG2B {Brucella melitensis 16M} (GI:17982923); go_component: chloroplast outer membrane [goid 0009707]; go_function: lipid transporter activity [goid 0005319]; go_process: lipid transport [goid 0006869] / expressed protein	no subsystem	211		3.1e-64	fig|251221.1.peg.1810	Gloeobacter violaceus PCC 7421	Bacteria; Cyanobacteria; Gloeobacteria; Gloeobacterales; Gloeobacter; Gloeobacter violaceus; Gloeobacter violaceus PCC 7421; Gloeobacter violaceus PCC 7421	hypothetical protein	no subsystem	0			1.7e-25	fig|521.1.peg.1250	Bordetella avium	ABC-type transport system involved in resistance to organic solvents, permease component	4	141						3.1e-64	fig|251221.1.peg.1810	Gloeobacter violaceus PCC 7421	contains Pfam PF02405: Domain of unknown function DUF140; similar to TOLUENE TOLERANCE PROTEIN TTG2B {Brucella melitensis 16M} (GI:17982923); go_component: chloroplast outer membrane [goid 0009707]; go_function: lipid transporter activity [goid 0005319]; go_process: lipid transport [goid 0006869] / expressed protein														At1g19800	K_K_U
		fig|3702.1.peg.2387	At1g20410	expressed protein	no subsystem	39		8e-31	fig|323259.5.peg.3164	Methanospirillum hungatei JF-1	Archaea; Euryarchaeota; Methanomicrobia; Methanomicrobiales; Methanospirillaceae; Methanospirillum; Methanospirillum hungatei; Methanospirillum hungatei JF-1; Methanospirillum hungatei JF-1	tRNA pseudouridine 55 synthase Archaea	tRNA modification Archaea;rRNA methylation in clusters	0			2.2e-25	fig|273116.1.peg.311	Thermoplasma volcanium GSS1	tRNA pseudouridine 55 synthase Archaea	1	8																		icw			cluster		At1g20410	U_K_U
		fig|3702.1.peg.2460	At1g21065	expressed protein	no subsystem	203		4.5e-42	fig|243090.1.peg.2133	Pirellula sp. 1	Bacteria; Planctomycetes; Planctomycetacia; Planctomycetales; Planctomycetaceae; Rhodopirellula; Rhodopirellula baltica; Pirellula sp. 1; Pirellula sp. 1	hypothetical protein	no subsystem	0			2.7e-15	fig|167539.1.peg.490	Prochlorococcus marinus subsp. marinus str. CCMP1375	Uncharacterized conserved protein	4	6						1.9e-24	fig|203124.1.peg.2951	Trichodesmium erythraeum IMS101	expressed protein		1.2e-34	fig|83333.1.peg.3966	hypothetical protein	0	0								At1g21065
		fig|3702.1.peg.2489	At1g21350	PPO candidate 1	Experimental tye	115		7.7e-44	fig|313596.3.peg.2318	Robiginitalea biformata HTCC2501	Bacteria; Bacteroidetes/Chlorobi group; Bacteroidetes; Flavobacteria; Flavobacteriales; Flavobacteriaceae; Robiginitalea; Robiginitalea biformata; Robiginitalea biformata HTCC2501; Robiginitalea biformata HTCC2501	PPO candidate 1	Experimental- Heme	1	4		7.6e-37	fig|84588.1.peg.218	Synechococcus sp. WH 8102	PPO candidate 1	6	8						4.8e-38	fig|203124.1.peg.5769	Trichodesmium erythraeum IMS101	PPO candidate 1								idu						At1g21350	U_U_U
		fig|3702.1.peg.2515	At1g21580	contains proline-rich extensin domains, INTERPRO:IPR002965 / hydroxyproline-rich glycoprotein family protein	no subsystem	9		3.6e-18	fig|196620.1.peg.2575	Staphylococcus aureus subsp. aureus MW2	Bacteria; Firmicutes; Bacilli; Bacillales; Staphylococcaceae; Staphylococcus; Staphylococcus aureus; Staphylococcus aureus subsp. aureus; Staphylococcus aureus subsp. aureus MW2; Staphylococcus aureus subsp. aureus MW2	Predicted cell-wall-anchored protein SasA (LPXTG motif)	CBSS-190485.1.peg.4141;Adhesins in Staphylococcus	2	5		4.7e-18	fig|282459.1.peg.2520	Staphylococcus aureus subsp. aureus MSSA476	Predicted cell-wall-anchored protein SasA (LPXTG motif)	3	5																							At1g21580	U_U_U
		fig|3702.1.peg.2531	At1g21710	similar to SP|O15527 N-glycosylase/DNA lyase [Includes: 8-oxoguanine DNA glycosylase (EC 3.2.2.-); DNA-(apurinic or apyrimidinic site) lyase (EC 4.2.99.18) {Homo sapiens}; contains Pfam profiles PF00633: Helix-hairpin-helix motif and PF00730: HhH-GPD superfamily base excision DNA repair protein; identical to cDNA 8-oxoguanine-DNA glycosylase (OGG1 gene) GI:16074116; go_function: purine-specific o…	no subsystem	36		3e-28	fig|350688.3.peg.2412	Alkaliphilus oremlandi oremlandii OhILAs	Bacteria; Firmicutes; Clostridia; Clostridiales; Clostridiaceae; Alkaliphilus; Alkaliphilus oremlandii; Alkaliphilus oremlandi oremlandii OhILAs	8-oxoguanine-DNA-glycosylase	no subsystem	0										1.3e-31	fig|4932.3.peg.4688	Mitochondrial glycosylase/lyase that specifically excises 7,8-dihydro-8-oxoguanine residues located opposite cytosine or thymine residues in DNA, repairs oxidative damage to mitochondrial DNA
		fig|3702.1.peg.2543	At1g21840	Urease accessory protein UreF	Urease subunits;Urea decomposition	5		7.9e-28	fig|448385.11.peg.6031	Sorangium cellulosum So ce 56	Bacteria; Proteobacteria; delta/epsilon subdivisions; Deltaproteobacteria; Myxococcales; Sorangineae; Polyangiaceae; Sorangium; Sorangium cellulosum; Sorangium cellulosum So ce 56	Urease accessory protein UreF	Urease subunits;Urea decomposition	3	21		7.9e-28	fig|448385.11.peg.6031	Sorangium cellulosum So ce 56	Urease accessory protein UreF	3	21						4.1e-13	fig|203124.1.peg.711	Trichodesmium erythraeum IMS101	Urease accessory protein UreF									icw					At1g21840	U_K_U
		fig|3702.1.peg.2634	At1g22660	tRNA nucleotidyltransferase (EC 2.7.7.21) (EC 2.7.7.25)	tRNA nucleotidyltransferase;At2g33980 At1g28960	95		7e-24	fig|376686.6.peg.4867	Flavobacterium johnsonia johnsoniae UW101	Bacteria; Bacteroidetes/Chlorobi group; Bacteroidetes; Flavobacteria; Flavobacteriales; Flavobacteriaceae; Flavobacterium; Flavobacterium johnsoniae; Flavobacterium johnsonia johnsoniae UW101	tRNA nucleotidyltransferase (EC 2.7.7.21) (EC 2.7.7.25)	tRNA nucleotidyltransferase;Polyadenylation bacterial;At2g33980 At1g28960	0			8.7e-11	fig|350703.3.peg.531	Pseudomonas aeruginosa 2192	Poly(A) polymerase (EC 2.7.7.19)	8	66		1.2e-63	fig|4932.3.peg.2181	tRNA nucleotidyltransferase (EC 2.7.7.25)													idu				CBSS
		fig|3702.1.peg.2639	At1g22700	contains Pfam profile PF00515 TPR Domain; ESTs gb|T43026, gb|R64902, gb|Z18169 and gb|N37374 come from this gene / tetratricopeptide repeat (TPR)-containing protein	no subsystem	22		1.9e-27	fig|269084.3.peg.1764	Synechococcus elongatus PCC 6301	Bacteria; Cyanobacteria; Chroococcales; Synechococcus; Synechococcus elongatus; Synechococcus elongatus PCC 6301; Synechococcus elongatus PCC 6301	photosystem I assembly related protein Ycf37	Photosystem I	0			9.6e-15	fig|316279.3.peg.854	Synechococcus sp. CC9902	photosystem I assembly related protein Ycf37	4	8						1.9e-27	fig|269084.3.peg.1764	Synechococcus elongatus PCC 6301	contains Pfam profile PF00515 TPR Domain; ESTs gb|T43026, gb|R64902, gb|Z18169 and gb|N37374 come from this gene / tetratricopeptide repeat (TPR)-containing protein														AT1G22700	U_K_K
		fig|3702.1.peg.2650	At1g22800	SAM-dependent methyltransferase, BioC-like	Biotin biosynthesis Experimental;YhgH	121		6.3e-63	fig|1085.1.peg.1608	Rhodospirillum rubrum	Bacteria; Proteobacteria; Alphaproteobacteria; Rhodospirillales; Rhodospirillaceae; Rhodospirillum; Rhodospirillum rubrum; Rhodospirillum rubrum	SAM-dependent methyltransferase, BioC-like	Biotin biosynthesis Experimental;YhgH;CBSS-216591.1.peg.168;Glutaredoxin 3 containing cluster 2	4	28		1.3e-18	fig|323261.3.peg.2664	Nitrosococcus oceani ATCC 19707	Biotin synthesis protein bioC	5	37																	idu	icw					At1g22800	U_K_K
		fig|3702.1.peg.2668	At1g22940	Phosphomethylpyrimidine kinase (EC 2.7.4.7)	5-FCL-like protein;Thiamin biosynthesis;COG2363	594		1.5e-62	fig|324602.4.peg.365	Chloroflexus aurantiacus J-10-fl	Bacteria; Chloroflexi; Chloroflexi (class); Chloroflexales; Chloroflexaceae; Chloroflexus; Chloroflexus aurantiacus; Chloroflexus aurantiacus J-10-fl	Phosphomethylpyrimidine kinase (EC 2.7.4.7)	5-FCL-like protein;Thiamin biosynthesis	2	17		3.5e-58	fig|393130.3.peg.510	Listeria monocytogenes J0161	Phosphomethylpyrimidine kinase (EC 2.7.4.7)	4	66		4.8e-39	fig|4932.3.peg.6189	Phosphomethylpyrimidine kinase (EC 2.7.4.7) / Thiaminase II (EC 3.5.99.2)		6.7e-57	fig|203124.1.peg.981	Trichodesmium erythraeum IMS101	Phosphomethylpyrimidine kinase (EC 2.7.4.7)		1.1e-51	fig|83333.1.peg.2078	Phosphomethylpyrimidine kinase (EC 2.7.4.7)	1	42		idu	icw					At1g22940
Associated with general area of metabolism	55	fig|3702.1.peg.2828	At1g24340	FAD-binding monooxygenase, PheA/TfdB family, similarity to 2,4-dichlorophenol 6-monooxygenase	At1g24340	99		1e-42	fig|402881.6.peg.131	Parvibaculum lavamentivorans DS-1	Bacteria; Proteobacteria; Alphaproteobacteria; Rhizobiales; Phyllobacteriaceae; Parvibaculum; Parvibaculum lavamentivorans; Parvibaculum lavamentivorans DS-1	FAD-binding monooxygenase, PheA/TfdB family, similarity to 2,4-dichlorophenol 6-monooxygenase	At1g24340	0			3.9e-12	fig|216595.1.peg.1807	Pseudomonas fluorescens SBW25	3-(3-hydroxy-phenyl)propionate hydroxylase (EC 1.14.13.-)	2	8											1.2e-11	fig|83333.1.peg.344	3-(3-hydroxy-phenyl)propionate hydroxylase (EC 1.14.13.-)	3	4		idu	icw	cwn	cwh
		fig|3702.1.peg.2897	At1g25375	go_function: catalytic activity [goid 0003824]; go_process: metabolism [goid 0008152] / metallo-beta-lactamase family protein	no subsystem	46		8e-18	fig|402881.6.peg.784	Parvibaculum lavamentivorans DS-1	Bacteria; Proteobacteria; Alphaproteobacteria; Rhizobiales; Phyllobacteriaceae; Parvibaculum; Parvibaculum lavamentivorans; Parvibaculum lavamentivorans DS-1	Metallo-beta-lactamase family protein	no subsystem	2	6		9.2e-14	fig|227882.1.peg.4593	Streptomyces avermitilis MA-4680	putative hydrolase	8	9																	idu		cwn		CBSS
		fig|3702.1.peg.2925	At1g26090	hypothetical protein	no subsystem	29		6.7e-42	fig|63737.4.peg.4723	Nostoc punctiforme PCC 73102	Bacteria; Cyanobacteria; Nostocales; Nostocaceae; Nostoc; Nostoc punctiforme; Nostoc punctiforme PCC 73102	putative Arsenical pump-driving ATPase (EC 3.6.3.16)	no subsystem	0			7.9e-11	fig|194439.1.peg.1916	Chlorobium tepidum TLS	Arsenical pump-driving ATPase (EC 3.6.3.16)	1	12						6.7e-42	fig|63737.1.peg.4783	Nostoc punctiforme PCC 73102	hypothetical protein								idu	icw					At1g26090
		fig|3702.1.peg.2934	At1g26180	expressed protein	no subsystem	16		2.1e-20	fig|1148.1.peg.1680	Synechocystis sp. PCC 6803	Bacteria; Cyanobacteria; Chroococcales; Synechocystis; Synechocystis sp. PCC 6803; Synechocystis sp. PCC 6803	unknown protein	no subsystem	0			4.3e-13	fig|167539.1.peg.434	Prochlorococcus marinus subsp. marinus str. CCMP1375	Uncharacterized conserved membrane protein	5	9						2.1e-20	fig|1148.1.peg.1680	Synechocystis sp. PCC 6803	expressed protein														At1g26180	K_U_U
		fig|3702.1.peg.2971	At1g26550	similar to SP|Q9Y237 Peptidyl-prolyl cis-trans isomerase NIMA-interacting 4 (EC 5.2.1.8) (Rotamase Pin4) (PPIase Pin4) (Parvulin 14) {Homo sapiens}; contains Pfam profile PF00639: PPIC-type PPIASE domain; go_function: isomerase activity [goid 0016853] / peptidyl-prolyl cis-trans isomerase PPIC-type family protein	no subsystem	25		7e-13	fig|349521.5.peg.3855	Hahella chejuensis KCTC 2396	Bacteria; Proteobacteria; Gammaproteobacteria; Oceanospirillales; Hahellaceae; Hahella; Hahella chejuensis; Hahella chejuensis KCTC 2396; Hahella chejuensis KCTC 2396	Peptidyl-prolyl cis-trans isomerase ppiC (EC 5.2.1.8)	Peptidyl-prolyl cis-trans isomerase	0			2.4e-11	fig|221109.1.peg.1149	Oceanobacillus iheyensis HTE831	Foldase protein prsA precursor (EC 5.2.1.8)	6	12																	idu		cwn		CBSS
		fig|3702.1.peg.2980	At1g26640	Isopentenyl phosphate kinase	COG1836;Archaeal lipids;Isoprenoid Biosynthesis	34		9.2e-25	fig|339860.6.peg.824	Methanosphaera stadtmanae DSM 3091	Archaea; Euryarchaeota; Methanobacteria; Methanobacteriales; Methanobacteriaceae; Methanosphaera; Methanosphaera stadtmanae; Methanosphaera stadtmanae DSM 3091; Methanosphaera stadtmanae DSM 3091	Isopentenyl phosphate kinase	COG1836;Archaeal lipids;Isoprenoid Biosynthesis	0			2.7e-15	fig|349307.9.peg.463	Methanosaeta thermophila PT	Isopentenyl phosphate kinase	8	10																							At1g26640
		fig|3702.1.peg.2994	At1g26760	contains Pfam profiles PF00856: SET domain, PF00515: tetratricopeptide repeat (TPR) domain / SET domain-containing protein	no subsystem	3		2.7e-12	fig|324602.4.peg.3690	Chloroflexus aurantiacus J-10-fl	Bacteria; Chloroflexi; Chloroflexi (class); Chloroflexales; Chloroflexaceae; Chloroflexus; Chloroflexus aurantiacus; Chloroflexus aurantiacus J-10-fl	Uncharacterized threonine-rich protein C1742.01 precursor	no subsystem	0																															AT1G26760	U_K_K
		fig|3702.1.peg.3153	At1g28140	contains similarity to cytochrome oxidase I GI:1289267 from (Xantholinus sp.) / expressed protein	no subsystem	16		1.6e-36	fig|240292.3.peg.4037	Anabaena variabilis ATCC 29413	Bacteria; Cyanobacteria; Nostocales; Nostocaceae; Anabaena; Anabaena variabilis; Anabaena variabilis ATCC 29413; Anabaena variabilis ATCC 29413	Permeases of the major facilitator superfamily	no subsystem	0			1.6e-22	fig|316279.3.peg.1286	Synechococcus sp. CC9902	hypothetical protein	3	9						1.6e-36	fig|240292.3.peg.4037	Anabaena variabilis ATCC 29413	contains similarity to cytochrome oxidase I GI:1289267 from (Xantholinus sp.) / expressed protein														At1g28140	U_U_U
		fig|3702.1.peg.3233	At1g29040	expressed protein	no subsystem	25		3.2e-22	fig|251221.1.peg.491	Gloeobacter violaceus PCC 7421	Bacteria; Cyanobacteria; Gloeobacteria; Gloeobacterales; Gloeobacter; Gloeobacter violaceus; Gloeobacter violaceus PCC 7421; Gloeobacter violaceus PCC 7421	hypothetical protein	no subsystem	0			1e-12	fig|393122.3.peg.3247	Listeria monocytogenes FSL J2-064	hypothetical protein	2	5						3.2e-22	fig|251221.1.peg.491	Gloeobacter violaceus PCC 7421	expressed protein														At1g29040	K_U_U
		fig|3702.1.peg.3302	At1g29700	expressed protein	no subsystem	21		3.2e-35	fig|165597.1.peg.676	Crocosphaera watsonii WH 8501	Bacteria; Cyanobacteria; Chroococcales; Crocosphaera; Crocosphaera watsonii; Crocosphaera watsonii WH 8501; Crocosphaera watsonii WH 8501	Inactivated Zn-dependent hydrolase of the beta-lactamase fold	no subsystem	0														1.7e-33	fig|63737.1.peg.4019	Nostoc punctiforme PCC 73102	expressed protein														At1g29700	U_U_U
		fig|3702.1.peg.3318	At1g29850	DNA-binding protein MTH1615	tRNA modification Archaea	22		1.4e-17	fig|190192.1.peg.1615	Methanopyrus kandleri AV19	Archaea; Euryarchaeota; Methanopyri; Methanopyrales; Methanopyraceae; Methanopyrus; Methanopyrus kandleri; Methanopyrus kandleri AV19; Methanopyrus kandleri AV19	DNA-binding protein MTH1615	tRNA modification Archaea	1	4		8e-11	fig|368407.6.peg.1963	Methanoculleus marisnigri JR1	DNA-binding protein MTH1615	7	9
		fig|3702.1.peg.3324	At1g29900	Carbamoyl-phosphate synthase large chain (EC 6.3.5.5)	De Novo Pyrimidine Synthesis;Macromolecular synthesis operon	341		1.4e-222	fig|1930.1.peg.6262	Streptomyces scabiei str. 87.22	Bacteria; Actinobacteria; Actinobacteria (class); Actinobacteridae; Actinomycetales; Streptomycineae; Streptomycetaceae; Streptomyces; Streptomyces scabiei str. 87.22; Streptomyces scabiei str. 87.22	Carbamoyl-phosphate synthase large chain (EC 6.3.5.5)	no subsystem	0			0	fig|269482.1.peg.4245	Burkholderia cepacia R1808	Carbamoyl-phosphate synthase large chain (EC 6.3.5.5)	5	66						1.7e-215	fig|221360.3.peg.2865	Synechococcus sp. RS9917	Carbamoyl-phosphate synthase large chain (EC 6.3.5.5)		0	fig|83333.1.peg.33	Carbamoyl-phosphate synthase large chain (EC 6.3.5.5)	2	32		idu	icw			CBSS
		fig|3702.1.peg.3349	At1g30130	hypothetical protein	no subsystem	21		1.3e-23	fig|314230.3.peg.2578	Blastopirellula marina DSM 3645	Bacteria; Planctomycetes; Planctomycetacia; Planctomycetales; Planctomycetaceae; Blastopirellula; Blastopirellula marina; Blastopirellula marina DSM 3645; Blastopirellula marina DSM 3645	FIG001571: Hypothetical protein	CBSS-291331.3.peg.3674;COG3380 COG2907	4	52		3e-12	fig|290398.4.peg.699	Chromohalobacter salexigens DSM 3043	protein of unknown function DUF1365	5	56																							At1g30130	U_U_U
		fig|3702.1.peg.3395	At1g30540	N-acetylglucosamine kinase euakryotic type (EC 2.7.1.59)	no subsystem	70		6.9e-38	fig|292459.1.peg.281	Symbiobacterium thermophilum IAM 14863	Bacteria; Firmicutes; Bacilli; Lactobacillales; unclassified Lactobacillales; Symbiobacterium; Symbiobacterium thermophilum; Symbiobacterium thermophilum IAM 14863; Symbiobacterium thermophilum IAM 14863	Kinase similar to eukaryotic-like N-acetylglucosamine kinase	no subsystem	0			3.8e-12	fig|266835.1.peg.3669	Mesorhizobium loti MAFF303099	novel N-acetylglucosamine kinase of eukaryotic type (EC 2.7.1.59)	4	12						2.4e-35	fig|103690.1.peg.4962	Nostoc sp. PCC 7120	N-acetylglucosamine kinase euakryotic type (EC 2.7.1.59)								idu	icw
		fig|3702.1.peg.3459	At1g31170	contains Pfam profile PF02195: ParB-like nuclease domain; go_function: DNA binding [goid 0003677] / parB-like nuclease domain-containing protein	no subsystem	6		5.5e-22	fig|269084.3.peg.1055	Synechococcus elongatus PCC 6301	Bacteria; Cyanobacteria; Chroococcales; Synechococcus; Synechococcus elongatus; Synechococcus elongatus PCC 6301; Synechococcus elongatus PCC 6301	Asl4146 protein	no subsystem	0														5.5e-22	fig|269084.3.peg.1055	Synechococcus elongatus PCC 6301	contains Pfam profile PF02195: ParB-like nuclease domain; go_function: DNA binding [goid 0003677] / parB-like nuclease domain-containing protein														At1g31170
		fig|3702.1.peg.3475	At1g31330	photosystem I subunit III precursor, plastocyanin (cyt c553) docking protein (PsaF)	Photosystem I	21		9.4e-35	fig|269084.3.peg.1786	Synechococcus elongatus PCC 6301	Bacteria; Cyanobacteria; Chroococcales; Synechococcus; Synechococcus elongatus; Synechococcus elongatus PCC 6301; Synechococcus elongatus PCC 6301	photosystem I subunit III precursor, plastocyanin (cyt c553) docking protein (PsaF)	Photosystem I	1	6		2.3e-24	fig|316279.3.peg.1042	Synechococcus sp. CC9902	photosystem I subunit III precursor, plastocyanin (cyt c553) docking protein (PsaF)	4	8						9.4e-35	fig|269084.3.peg.1786	Synechococcus elongatus PCC 6301	photosystem I subunit III precursor, plastocyanin (cyt c553) docking protein (PsaF)														At1g31330	U_K_K
		fig|3702.1.peg.3484	At1g31410	similar to Chain A, Putrescine Receptor (Potf) (GI:3891734) [Escherichia coli]; similar to Chain C, Putrescine Receptor (Potf) (GI:3891736) [Escherichia coli]; similar to Putrescine-binding periplasmic protein precursor. (Swiss-Prot:P31133) [Escherichia coli] / putrescine-binding periplasmic protein-related	no subsystem	163		3.9e-57	fig|240292.3.peg.2284	Anabaena variabilis ATCC 29413	Bacteria; Cyanobacteria; Nostocales; Nostocaceae; Anabaena; Anabaena variabilis; Anabaena variabilis ATCC 29413; Anabaena variabilis ATCC 29413	Spermidine/putrescine-binding periplasmic protein	no subsystem	0			1.5e-11	fig|316407.3.peg.1085	Escherichia coli W3110	ABC transporter, periplasmic spermidine putrescine-binding protein potD (TC_3.A.1.11.1)	5	119						3.9e-57	fig|240292.3.peg.2284	Anabaena variabilis ATCC 29413	similar to Chain A, Putrescine Receptor (Potf) (GI:3891734) [Escherichia coli]; similar to Chain C, Putrescine Receptor (Potf) (GI:3891736) [Escherichia coli]; similar to Putrescine-binding periplasmic protein precursor. (Swiss-Prot:P31133) [Escherichia coli] / putrescine-binding periplasmic protein-related		1.5e-11	fig|83333.1.peg.1108	ABC transporter, periplasmic spermidine putrescine-binding protein potD (TC_3.A.1.11.1)	3	68		idu	icw					At1g31410	K_K_U
		fig|3702.1.peg.3502	At1g31600	contains Pfam profiles PF03171: oxidoreductase, 2OG-Fe(II) oxygenase family, PF00076: RNA recognition motif. (a.k.a. RRM, RBD, or RNP domain); go_function: nucleic acid binding [goid 0003676] / oxidoreductase, 2OG-Fe(II) oxygenase family protein	no subsystem	4		4.5e-18	fig|315456.3.peg.431	Rickettsia felis URRWXCal2	Bacteria; Proteobacteria; Alphaproteobacteria; Rickettsiales; Rickettsiaceae; Rickettsieae; Rickettsia; spotted fever group; Rickettsia felis; Rickettsia felis URRWXCal2; Rickettsia felis URRWXCal2	hypothetical protein	no subsystem	0																															AT1G31600	K_K_U
		fig|3702.1.peg.3524	At1g31812	identical to acyl-CoA-binding protein (ACBP) [Arabidopsis thaliana] SWISS-PROT:P57752; go_function: acyl-CoA binding [goid 0000062] / acyl-CoA binding protein / ACBP	no subsystem	15		7e-13	fig|420662.8.peg.2884	Methylibium petroleiphilum PM1	Bacteria; Proteobacteria; Betaproteobacteria; Burkholderiales; unclassified Burkholderiales; Burkholderiales Genera incertae sedis; Methylibium	Acyl-CoA-binding protein	no subsystem	0										3e-16	fig|4932.3.peg.2665	Acyl-CoA-binding protein, transports newly synthesized acyl-CoA esters from fatty acid synthetase (Fas1p-Fas2p) to acyl-CoA-consuming processes		3e-16	fig|4932.3.peg.2665	Saccharomyces cerevisiae (baker's yeast)	identical to acyl-CoA-binding protein (ACBP) [Arabidopsis thaliana] SWISS-PROT:P57752; go_function: acyl-CoA binding [goid 0000062] / acyl-CoA binding protein / ACBP								idu
		fig|3702.1.peg.3526	At1g31817	SSU ribosomal protein S11p (S14e), mitochondrial	Ribosome SSU mitochondrial	54		9.3e-12	fig|273121.1.peg.1548	Wolinella succinogenes DSM 1740	Bacteria; Proteobacteria; delta/epsilon subdivisions; Epsilonproteobacteria; Campylobacterales; Helicobacteraceae; Wolinella; Wolinella succinogenes; Wolinella succinogenes DSM 1740; Wolinella succinogenes DSM 1740	SSU ribosomal protein S11p (S14e)	Ribosome SSU bacterial;EGS prediction	12	38		6e-11	fig|269482.1.peg.5190	Burkholderia cepacia R1808	SSU ribosomal protein S11p (S14e)	13	65																		icw	cwn
		fig|3702.1.peg.3535	At1g31860	Phosphoribosyl-AMP cyclohydrolase (EC 3.5.4.19) / Phosphoribosyl-ATP pyrophosphatase (EC 3.6.1.31)	YgfZ;DOE - COG0523;DOE - COG0523;Histidine transporter and regulator;Histidine transporter and regulator;COG0523;COG0523;Histidine Biosynthesis;Histidine Biosynthesis	343		3.5e-35	fig|326442.4.peg.3408	Pseudoalteromonas haloplanktis TAC125	Bacteria; Proteobacteria; Gammaproteobacteria; Alteromonadales; Pseudoalteromonadaceae; Pseudoalteromonas; Pseudoalteromonas haloplanktis; Pseudoalteromonas haloplanktis TAC125; Pseudoalteromonas haloplanktis TAC125	Phosphoribosyl-AMP cyclohydrolase (EC 3.5.4.19) / Phosphoribosyl-ATP pyrophosphatase (EC 3.6.1.31)	YgfZ;Zinc regulated enzymes;DOE - COG0523;DOE - COG0523;Histidine transporter and regulator;Histidine transporter and regulator;COG0523;COG0523;Histidine Biosynthesis;Histidine Biosynthesis	1	27		1.6e-25	fig|273068.3.peg.2236	Thermoanaerobacter tengcongensis MB4	Phosphoribosyl-AMP cyclohydrolase (EC 3.5.4.19) / Phosphoribosyl-ATP pyrophosphatase (EC 3.6.1.31)	6	69		6.4e-14	fig|4932.3.peg.620	Phosphoribosyl-AMP cyclohydrolase (EC 3.5.4.19) / Phosphoribosyl-ATP pyrophosphatase (EC 3.6.1.31) / Histidinol dehydrogenase (EC 1.1.1.23)		7.3e-26	fig|59919.1.peg.575	Prochlorococcus marinus subsp. pastoris str. CCMP1986	Phosphoribosyl-AMP cyclohydrolase (EC 3.5.4.19) / Phosphoribosyl-ATP pyrophosphatase (EC 3.6.1.31)		2.9e-30	fig|83333.1.peg.2001	Phosphoribosyl-AMP cyclohydrolase (EC 3.5.4.19) / Phosphoribosyl-ATP pyrophosphatase (EC 3.6.1.31)	7	47		idu	icw
		fig|3702.1.peg.3557	At1g32080	CidA-associated membrane protein CidB	Murein hydrolase regulation and cell death	218		6.4e-20	fig|70601.1.peg.1758	Pyrococcus horikoshii OT3	Archaea; Euryarchaeota; Thermococci; Thermococcales; Thermococcaceae; Pyrococcus; Pyrococcus horikoshii; Pyrococcus horikoshii OT3; Pyrococcus horikoshii OT3	LrgA-associated membrane protein LrgB	Murein hydrolase regulation and cell death	0			9.9e-13	fig|324602.4.peg.3045	Chloroflexus aurantiacus J-10-fl	lrgA-associated membrane protein LrgB	1	37											2.8e-15	fig|83333.1.peg.2117	lrgA-associated membrane protein LrgB	1	4		idu	icw					At1g32080
		fig|3702.1.peg.3568	At1g32200	identical to SP|Q43307|PLSB_ARATH Glycerol-3-phosphate acyltransferase, chloroplast precursor (EC 2.3.1.15) (GPAT) (ATS1) {Arabidopsis thaliana}; contains Pfam profile PF01553: Acyltransferase; go_component: plastid [goid 0009536]; go_function: glycerol-3-phosphate O-acyltransferase activity [goid 0004366] / glycerol-3-phosphate acyltransferase, chloroplast (ATS1)	no subsystem	12		1.9e-57	fig|264201.1.peg.1318	Parachlamydia sp. UWE25	Bacteria; Chlamydiae/Verrucomicrobia group; Chlamydiae; Chlamydiae (class); Chlamydiales; Parachlamydiaceae; Candidatus Protochlamydia; Candidatus Protochlamydia amoebophila; Parachlamydia sp. UWE25; Parachlamydia sp. UWE25	putative glycerol-3-phosphate acyltransferase	no subsystem	0			3.6e-53	fig|315277.3.peg.748	Chlamydia trachomatis A/HAR-13	Glycerol-3-phosphate acyltransferase (EC 2.3.1.15)	4	6																			cwn
		fig|3702.1.peg.3689	At1g33330	similar to peptide chain release factor 2 [Campylobacter jejuni] GI:6469929; contains Pfam profile PF00472: Peptidyl-tRNA hydrolase domain; go_function: translation release factor activity [goid 0003747]; go_process: translational termination [goid 0006415] / peptide chain release factor, putative	no subsystem	175		1.1e-14	fig|227377.1.peg.1884	Coxiella burnetii RSA 493	Bacteria; Proteobacteria; Gammaproteobacteria; Legionellales; Coxiellaceae; Coxiella; Coxiella burnetii; Coxiella burnetii RSA 493; Coxiella burnetii RSA 493	Peptide chain release factor 1	Translation termination factors bacterial;At2g23840;CBSS-216600.3.peg.802;Glutaredoxins	2	60		3.3e-11	fig|316407.3.peg.1172	Escherichia coli W3110	Peptide chain release factor 1	8	75						1.5e-11	fig|251221.1.peg.4040	Gloeobacter violaceus PCC 7421	similar to peptide chain release factor 2 [Campylobacter jejuni] GI:6469929; contains Pfam profile PF00472: Peptidyl-tRNA hydrolase domain; go_function: translation release factor activity [goid 0003747]; go_process: translational termination [goid 0006415] / peptide chain release factor, putative		3.3e-11	fig|83333.1.peg.1197	Peptide chain release factor 1	6	58		idu	icw			cluster CBSS
		fig|3702.1.peg.3788	At1g34380	putative DNA polymerase I	no subsystem	7		1.9e-12	fig|224324.1.peg.1130	Aquifex aeolicus VF5	Bacteria; Aquificae; Aquificae (class); Aquificales; Aquificaceae; Aquifex; Aquifex aeolicus; Aquifex aeolicus VF5; Aquifex aeolicus VF5	DNA polymerase I (EC 2.7.7.7)	DNA-replication;DNA Repair Base Excision	0			3.5e-11	fig|227941.1.peg.127	Chlamydophila caviae GPIC	DNA polymerase I (EC 2.7.7.7)	4	6																	idu
		fig|3702.1.peg.3920	At1g36310	5-carboxymethyl uridine and 5-carboxymethyl 2-thiouridine methyltransferase	tRNA modification Archaea;tRNA processing	6		6.1e-19	fig|272569.1.peg.525	Haloarcula marismortui ATCC 43049	Archaea; Euryarchaeota; Halobacteria; Halobacteriales; Halobacteriaceae; Haloarcula; Haloarcula marismortui; Haloarcula marismortui ATCC 43049; Haloarcula marismortui ATCC 43049	5-carboxymethyl uridine and 5-carboxymethyl 2-thiouridine methyltransferase	tRNA modification Archaea;tRNA processing	0										2.9e-38	fig|4932.3.peg.4739	tRNA (cm5uracil34-C5-)-methyltranferase (EC 2.1.1.-)																			At1g36310
		fig|3702.1.peg.4053	At1g43710	identical to serine decarboxylase [Arabidopsis thaliana] GI:15011302; contains Pfam profile PF00282: Pyridoxal-dependent decarboxylase conserved domain; go_function: carboxy-lyase activity [goid 0016831]; go_process: amino acid metabolism [goid 0006520] / serine decarboxylase	no subsystem	35		4.6e-97	fig|63737.4.peg.1535	Nostoc punctiforme PCC 73102	Bacteria; Cyanobacteria; Nostocales; Nostocaceae; Nostoc; Nostoc punctiforme; Nostoc punctiforme PCC 73102	identical to serine decarboxylase [Arabidopsis thaliana] GI:15011302; contains Pfam profile PF00282: Pyridoxal-dependent decarboxylase conserved domain; go_function: carboxy-lyase activity [goid 0016831]; go_process: amino acid metabolism [goid 0006520] / serine decarboxylase	no subsystem	0														4.6e-97	fig|63737.1.peg.5689	Nostoc punctiforme PCC 73102	identical to serine decarboxylase [Arabidopsis thaliana] GI:15011302; contains Pfam profile PF00282: Pyridoxal-dependent decarboxylase conserved domain; go_function: carboxy-lyase activity [goid 0016831]; go_process: amino acid metabolism [goid 0006520] / serine decarboxylase												CBSS
		fig|3702.1.peg.4065	At1g43860	Shwachman-Bodian-Diamond syndrome protein	rRNA methylation in clusters	37		1.3e-20	fig|374847.3.peg.1358	Korarchaeum cryptofilum OPF8	Archaea; Korarchaeota; Candidatus Korarchaeum; Candidatus Korarchaeum cryptofilum; Korarchaeum cryptofilum OPF8	Shwachman-Bodian-Diamond syndrome protein; predicted exosome subunit	rRNA methylation in clusters;rRNA methylation in clusters	6	8		5.9e-19	fig|273057.1.peg.666	Sulfolobus solfataricus P2	Shwachman-Bodian-Diamond syndrome protein; predicted exosome subunit	5	13		5.9e-35	fig|4932.3.peg.4113	Shwachman-Bodian-Diamond syndrome protein																	cluster
Associated with general area of metabolism	64	fig|3702.1.peg.4117	At1g44835	COG3760, similarity to aminoacyl-tRNA editing enzymes YbaK, ProX	COG3760	48		3e-23	fig|190650.1.peg.110	Caulobacter crescentus CB15	Bacteria; Proteobacteria; Alphaproteobacteria; Caulobacterales; Caulobacteraceae; Caulobacter; Caulobacter vibrioides; Caulobacter crescentus CB15; Caulobacter crescentus CB15	COG3760, similarity to aminoacyl-tRNA editing enzymes YbaK, ProX	COG3760	2	4		2.1e-16	fig|235.1.peg.561	Brucella abortus	PUTATIVE DNA-BINDING PROTEIN	2	8																				cwh			AT1G44835	K_U_U
		fig|3702.1.peg.4128	At1g44960	expressed protein	no subsystem	13		3.5e-16	fig|203124.1.peg.760	Trichodesmium erythraeum IMS101	Bacteria; Cyanobacteria; Oscillatoriales; Trichodesmium; Trichodesmium erythraeum; Trichodesmium erythraeum IMS101; Trichodesmium erythraeum IMS101	DedA family protein, putative	COG0398	0			1.6e-13	fig|243090.1.peg.6183	Pirellula sp. 1	Hypothetical membrane protein colocalized with Mercuric reductase	1	9						3.5e-16	fig|203124.1.peg.760	Trichodesmium erythraeum IMS101	expressed protein														At1g44960
Validated by others	12	fig|3702.1.peg.4139	At1g45110	rRNA small subunit methyltransferase I # 16S rRNA 2(prime)-O-ribose C1402 methyltransferase	Heat shock dnaK gene cluster extended;16S rRNA modification within P site of ribosome	447		5.4e-72	fig|240292.3.peg.3067	Anabaena variabilis ATCC 29413	Bacteria; Cyanobacteria; Nostocales; Nostocaceae; Anabaena; Anabaena variabilis; Anabaena variabilis ATCC 29413; Anabaena variabilis ATCC 29413	rRNA small subunit methyltransferase I # 16S rRNA 2(prime)-O-ribose C1402 methyltransferase	Heat shock dnaK gene cluster extended;16S rRNA modification within P site of ribosome	1	8		8.9e-45	fig|269482.1.peg.2171	Burkholderia cepacia R1808	Tetrapyrrole (Corrin-Porphyrin) methylase family protein UPF0011	5	44						5.4e-72	fig|240292.3.peg.3067	Anabaena variabilis ATCC 29413	Tetrapyrrole (Corrin-Porphyrin) methylase family protein UPF0011		2.4e-51	fig|83333.1.peg.3091	Tetrapyrrole (Corrin-Porphyrin) methylase family protein UPF0011	4	29						CBSS cluster		At1g45110
Associated with general area of metabolism	60	fig|3702.1.peg.4302	At1g48360	Hypothetical protein, restriction endonuclease-like VRR-NUC domain	At1g48360	48		2.9e-34	fig|160488.1.peg.2812	Pseudomonas putida KT2440	Bacteria; Proteobacteria; Gammaproteobacteria; Pseudomonadales; Pseudomonadaceae; Pseudomonas; Pseudomonas putida group; Pseudomonas putida; Pseudomonas putida KT2440; Pseudomonas putida KT2440	Hypothetical protein, restriction endonuclease-like VRR-NUC domain	At1g48360	1	7		1.8e-12	fig|350703.3.peg.3870	Pseudomonas aeruginosa 2192	hypothetical protein	1	9																							At1g48360	U_U_K
		fig|3702.1.peg.4359	At1g48850	Chorismate synthase (EC 4.2.3.5) # AroG	YgfZ;Common Pathway For Synthesis of Aromatic Compounds (DAHP synthase to chorismate);Chorismate Synthesis;tRNA cmo5U synthesis	362		3e-141	fig|1140.3.peg.1532	Synechococcus elongatus PCC 7942	Bacteria; Cyanobacteria; Chroococcales; Synechococcus; Synechococcus elongatus; Synechococcus elongatus PCC 7942; Synechococcus elongatus PCC 7942	Chorismate synthase (EC 4.2.3.5) # AroG	YgfZ;Common Pathway For Synthesis of Aromatic Compounds (DAHP synthase to chorismate);Chorismate Synthesis;tRNA cmo5U synthesis	0			2e-80	fig|264201.1.peg.884	Parachlamydia sp. UWE25	Chorismate synthase (EC 4.2.3.5)	1	31		4e-102	fig|4932.3.peg.2471	Chorismate synthase (EC 4.2.3.5)		3e-141	fig|1140.3.peg.1532	Synechococcus elongatus PCC 7942	Chorismate synthase (EC 4.2.3.5)		8.1e-90	fig|83333.1.peg.2303	Chorismate synthase (EC 4.2.3.5)	1	6		idu	icw
Validated by others	14	fig|3702.1.peg.4409	At1g49350	Pseudouridine kinase (EC 2.7.1.83)	Pseudouridine Metabolism	13		3.5e-25	fig|68909.1.peg.438	Deinococcus geothermalis DSM11300	Bacteria; Deinococcus-Thermus; Deinococci; Deinococcales; Deinococcaceae; Deinococcus; Deinococcus geothermalis DSM11300; Deinococcus geothermalis DSM11300	Pseudouridine kinase (EC 2.7.1.83)	Pseudouridine Metabolism	1	14		9.8e-25	fig|243230.1.peg.2492	Deinococcus radiodurans R1	Hypothetical sugar kinase in cluster with indigoidine synthase indA , PfkB family of kinases	1	18																	idu	icw	cwn		CBSS		AT1G49350
		fig|3702.1.peg.4411	At1g49380	Cytochrome c-type biogenesis protein Ccs1/ResB	Biogenesis of c-type cytochromes	42		6.1e-93	fig|203124.1.peg.573	Trichodesmium erythraeum IMS101	Bacteria; Cyanobacteria; Oscillatoriales; Trichodesmium; Trichodesmium erythraeum; Trichodesmium erythraeum IMS101; Trichodesmium erythraeum IMS101	Cytochrome c-type biogenesis protein Ccs1/ResB	Biogenesis of c-type cytochromes	2	9		3.2e-17	fig|243231.1.peg.609	Geobacter sulfurreducens PCA	Cytochrome c-type biogenesis protein Ccs1/ResB	1	22						6.1e-93	fig|203124.1.peg.573	Trichodesmium erythraeum IMS101	Cytochrome c-type biogenesis protein Ccs1/ResB									icw					At1g49380	U_K_K
		fig|3702.1.peg.4457	At1g49820	5-methylthioribose kinase (EC 2.7.1.100)	Omega-amidase;Methionine Salvage	73		1e-101	fig|224911.1.peg.4898	Bradyrhizobium japonicum USDA 110	Bacteria; Proteobacteria; Alphaproteobacteria; Rhizobiales; Bradyrhizobiaceae; Bradyrhizobium; Bradyrhizobium japonicum; Bradyrhizobium japonicum USDA 110; Bradyrhizobium japonicum USDA 110	5-methylthioribose kinase (EC 2.7.1.100)	Methionine Salvage;Omega-amidase	0			1.4e-54	fig|226900.1.peg.329	Bacillus cereus ATCC 14579	5-methylthioribose kinase (EC 2.7.1.100)	2	18																	idu	icw					At1g49820
		fig|3702.1.peg.4479	At1g50000	Ribosomal RNA small subunit methyltransferase E (EC 2.1.1.-)	Heat shock dnaK gene cluster extended	153		1.2e-20	fig|269799.3.peg.3362	Geobacter metallireducens GS-15	Bacteria; Proteobacteria; delta/epsilon subdivisions; Deltaproteobacteria; Desulfuromonadales; Geobacteraceae; Geobacter; Geobacter metallireducens; Geobacter metallireducens GS-15; Geobacter metallireducens GS-15	Ribosomal RNA small subunit methyltransferase E (EC 2.1.1.-)	Heat shock dnaK gene cluster extended;rRNA modification Bacteria	1	24		4.3e-15	fig|272558.1.peg.1350	Bacillus halodurans C-125	Small ribosomal subunit 16S rRNA methyltransferase ## U1498-specific in E.coli	7	36						3.3e-15	fig|251221.1.peg.4381	Gloeobacter violaceus PCC 7421	Small ribosomal subunit 16S rRNA methyltransferase ## U1498-specific in E.coli												cluster		At1g50000	K_K_U
		fig|3702.1.peg.4493	At1g50170	expressed protein	no subsystem	24		1.6e-36	fig|314230.3.peg.4966	Blastopirellula marina DSM 3645	Bacteria; Planctomycetes; Planctomycetacia; Planctomycetales; Planctomycetaceae; Blastopirellula; Blastopirellula marina; Blastopirellula marina DSM 3645; Blastopirellula marina DSM 3645	Sirohydrochlorin cobaltochelatase (EC 4.99.1.3)	Coenzyme B12 biosynthesis;Experimental- Heme;Heme and Siroheme Biosynthesis;Heme temp review	0			2e-14	fig|351605.4.peg.32	Geobacter uraniireducens Rf4	Sirohydrochlorin cobaltochelatase (EC 4.99.1.3)	5	17																	idu	icw					At1g50170
		fig|3702.1.peg.4519	At1g50450	expressed protein	no subsystem	5		2.2e-47	fig|251221.1.peg.1721	Gloeobacter violaceus PCC 7421	Bacteria; Cyanobacteria; Gloeobacteria; Gloeobacterales; Gloeobacter; Gloeobacter violaceus; Gloeobacter violaceus PCC 7421; Gloeobacter violaceus PCC 7421	hypothetical protein	no subsystem	0														2.2e-47	fig|251221.1.peg.1721	Gloeobacter violaceus PCC 7421	expressed protein														AT1G50450	K_U_K
Validated by others	15	fig|3702.1.peg.4525	At1g50510	Pseudouridine 5'-phosphate glycosidase	Pseudouridine Metabolism	127		2.1e-81	fig|282459.1.peg.281	Staphylococcus aureus subsp. aureus MSSA476	Bacteria; Firmicutes; Bacilli; Bacillales; Staphylococcaceae; Staphylococcus; Staphylococcus aureus; Staphylococcus aureus subsp. aureus; Staphylococcus aureus subsp. aureus MSSA476; Staphylococcus aureus subsp. aureus MSSA476	Pseudouridine 5'-phosphate glycosidase	Pseudouridine Metabolism	8	14		3.8e-75	fig|393124.3.peg.1933	Listeria monocytogenes FSL N3-165	Indigoidine synthase A-like protein, uncharacterized enzyme involved in pigment biosynthesis	2	26											7.1e-74	fig|83333.1.peg.2140	Indigoidine synthase A-like protein, uncharacterized enzyme involved in pigment biosynthesis	2	12						CBSS		At1g50510
		fig|3702.1.peg.4530	At1g50575	contains Pfam profile PF03641: lysine decarboxylase family; go_function: carboxy-lyase activity [goid 0016831]; go_process: metabolism [goid 0008152] / lysine decarboxylase family protein	no subsystem	20		9.7e-15	fig|376686.6.peg.4471	Flavobacterium johnsonia johnsoniae UW101	Bacteria; Bacteroidetes/Chlorobi group; Bacteroidetes; Flavobacteria; Flavobacteriales; Flavobacteriaceae; Flavobacterium; Flavobacterium johnsoniae; Flavobacterium johnsonia johnsoniae UW101	hypothetical protein	no subsystem	0			9e-12	fig|196164.1.peg.1167	Corynebacterium efficiens YS-314	hypothetical protein	4	7																			cwn				AT1G50575	K_U_K
		fig|3702.1.peg.4564	At1g50940	Electron transfer flavoprotein, alpha subunit	Lysine fermentation;Acetyl-CoA fermentation to Butyrate	316		5.7e-83	fig|203122.12.peg.1993	Saccharophagus degradans 2-40	Bacteria; Proteobacteria; Gammaproteobacteria; Alteromonadales; Alteromonadaceae; Saccharophagus; Saccharophagus degradans; Saccharophagus degradans 2-40	Electron transfer flavoprotein, alpha subunit	Lysine fermentation;Acetyl-CoA fermentation to Butyrate;Branched chain amino acid degradation regulons	2	55		2.3e-76	fig|269482.1.peg.2548	Burkholderia cepacia R1808	Electron transfer flavoprotein, alpha subunit	1	94		5.7e-83	fig|203122.12.peg.1993	Electron transfer flavoprotein, alpha subunit													idu	icw
		fig|3702.1.peg.4599	At1g51310	tRNA (5-methylaminomethyl-2-thiouridylate)-methyltransferase (EC 2.1.1.61)	mnm5U34 biosynthesis bacteria;Test2;tRNAmodification position 34;At5g37530	243		5.1e-94	fig|224326.1.peg.1066	Borrelia burgdorferi B31	Bacteria; Spirochaetes; Spirochaetes (class); Spirochaetales; Spirochaetaceae; Borrelia; Borrelia burgdorferi group; Borrelia burgdorferi; Borrelia burgdorferi B31; Borrelia burgdorferi B31	tRNA (5-methylaminomethyl-2-thiouridylate)-methyltransferase (EC 2.1.1.61)	mnm5U34 biosynthesis bacteria;Test2;tRNA modification Bacteria;tRNAmodification position 34;At5g37530	0			2e-45	fig|100226.1.peg.5440	Streptomyces coelicolor A3(2)	tRNA (5-methylaminomethyl-2-thiouridylate)-methyltransferase (EC 2.1.1.61)	3	28		1.9e-35	fig|4932.3.peg.991	tRNA (5-methylaminomethyl-2-thiouridylate)-methyltransferase (EC 2.1.1.61)		3e-41	fig|1148.1.peg.1228	Synechocystis sp. PCC 6803	tRNA (5-methylaminomethyl-2-thiouridylate)-methyltransferase (EC 2.1.1.61)
		fig|3702.1.peg.4635	At1g51610	member of the cation diffusion facilitator (CDF) family, or cation efflux (CE) family, PMID:11500563; go_component: membrane [goid 0016020]; go_function: cation transporter activity [goid 0008324]; go_function: efflux permease activity [goid 0015562]; go_process: cation transport [goid 0006812] / cation efflux family protein / metal tolerance protein, putative (MTPc4)	no subsystem	41		1e-33	fig|335284.3.peg.96	Psychrobacter cryohalolentis K5	Bacteria; Proteobacteria; Gammaproteobacteria; Pseudomonadales; Moraxellaceae; Psychrobacter; Psychrobacter cryohalolentis; Psychrobacter cryohalolentis K5; Psychrobacter cryohalolentis K5	Cation transporter	no subsystem	0														5e-29	fig|63737.1.peg.4712	Nostoc punctiforme PCC 73102	member of the cation diffusion facilitator (CDF) family, or cation efflux (CE) family, PMID:11500563; go_component: membrane [goid 0016020]; go_function: cation transporter activity [goid 0008324]; go_function: efflux permease activity [goid 0015562]; go_process: cation transport [goid 0006812] / cation efflux family protein / metal tolerance protein, putative (MTPc4)														AT1G51610
		fig|3702.1.peg.4733	At1g52500	identical to mutM homologue-2 [Arabidopsis thaliana] GP:3550983 PMID:9819050; contains Pfam profile PF01149: Formamidopyrimidine-DNA glycosylase; go_function: DNA N-glycosylase activity [goid 0019104]; go_process: response to oxidative stress [goid 0006979] / formamidopyrimidine-DNA glycolase family protein / mutM, putative (MMH-1)	no subsystem	243		2.2e-27	fig|266117.6.peg.1627	Rubrobacter xylanophilus DSM 9941	Bacteria; Actinobacteria; Actinobacteria (class); Rubrobacteridae; Rubrobacterales; Rubrobacterineae; Rubrobacteraceae; Rubrobacter; Rubrobacter xylanophilus; Rubrobacter xylanophilus DSM 9941; Rubrobacter xylanophilus DSM 9941	Formamidopyrimidine-DNA glycosylase (EC 3.2.2.23)	DNA Repair Base Excision	0			2.1e-22	fig|393130.3.peg.1317	Listeria monocytogenes J0161	Formamidopyrimidine-DNA glycosylase (EC 3.2.2.23)	8	37						2.3e-21	fig|1148.1.peg.1805	Synechocystis sp. PCC 6803	identical to mutM homologue-2 [Arabidopsis thaliana] GP:3550983 PMID:9819050; contains Pfam profile PF01149: Formamidopyrimidine-DNA glycosylase; go_function: DNA N-glycosylase activity [goid 0019104]; go_process: response to oxidative stress [goid 0006979] / formamidopyrimidine-DNA glycolase family protein / mutM, putative (MMH-1)		2e-20	fig|83333.1.peg.3571	Formamidopyrimidine-DNA glycosylase (EC 3.2.2.23)	5	18		idu	icw
		fig|3702.1.peg.4792	At1g53000	N-Acetylneuraminate cytidylyltransferase (EC 2.7.7.43)	Sialic Acid Metabolism;CMP-N-acetylneuraminate Biosynthesis	319		4.2e-56	fig|264201.1.peg.825	Parachlamydia sp. UWE25	Bacteria; Chlamydiae/Verrucomicrobia group; Chlamydiae; Chlamydiae (class); Chlamydiales; Parachlamydiaceae; Candidatus Protochlamydia; Candidatus Protochlamydia amoebophila; Parachlamydia sp. UWE25; Parachlamydia sp. UWE25	3-deoxy-manno-octulosonate cytidylyltransferase (EC 2.7.7.38)	KDO2-Lipid A biosynthesis	1	8		2.6e-28	fig|630.2.peg.1516	Yersinia enterocolitica 8081	3-deoxy-manno-octulosonate cytidylyltransferase (EC 2.7.7.38)	8	36						4.5e-42	fig|269084.3.peg.1675	Synechococcus elongatus PCC 6301	N-Acetylneuraminate cytidylyltransferase (EC 2.7.7.43)		2.4e-40	fig|83333.1.peg.903	3-deoxy-manno-octulosonate cytidylyltransferase (EC 2.7.7.38)	3	32		idu	icw
Associated with general area of metabolism	50	fig|3702.1.peg.4807	At1g53120	FIG001583: hypothetical protein, contains S4-like RNA binding domain	COG2302	140		8.6e-61	fig|165597.1.peg.5869	Crocosphaera watsonii WH 8501	Bacteria; Cyanobacteria; Chroococcales; Crocosphaera; Crocosphaera watsonii; Crocosphaera watsonii WH 8501; Crocosphaera watsonii WH 8501	FIG001583: hypothetical protein, contains S4-like RNA binding domain	no subsystem	0			7.6e-17	fig|401650.3.peg.1741	Listeria monocytogenes Aureli 1997	FIG001583: hypothetical protein, contains S4-like RNA binding domain	6	29						3.4e-57	fig|240292.3.peg.222	Anabaena variabilis ATCC 29413	go_function: RNA binding [goid 0003723] / RNA-binding S4 domain-containing protein								idu	icw	cwn				AT1G53120	K_U_K
		fig|3702.1.peg.4945	At1g54310	LSU m5C1962 methyltransferase RlmI	CBSS-83333.1.peg.946;CBSS-326442.4.peg.1852	165		2.7e-68	fig|400673.6.peg.668	Legionella pneumophila str. Corby	Bacteria; Proteobacteria; Gammaproteobacteria; Legionellales; Legionellaceae; Legionella	LSU m5C1962 methyltransferase RlmI	CBSS-83333.1.peg.946;CBSS-326442.4.peg.1852	0			2.5e-12	fig|211586.1.peg.1690	Shewanella oneidensis MR-1	23S rRNA (guanine-N-2-) -methyltransferase rlmL EC 2.1.1.-)	2	11						1.3e-34	fig|251221.1.peg.4365	Gloeobacter violaceus PCC 7421	COG1092 family predicted tRNA methylase		1.6e-51	fig|83333.1.peg.952	COG1092 family predicted tRNA methylase	2	4						CBSS		At1g54310	K_K_U
		fig|3702.1.peg.4970	At1g54500	Rubredoxin	Rubrerythrin	23		5.5e-19	fig|1148.1.peg.511	Synechocystis sp. PCC 6803	Bacteria; Cyanobacteria; Chroococcales; Synechocystis; Synechocystis sp. PCC 6803; Synechocystis sp. PCC 6803	Rubredoxin	Rubrerythrin	1	7		2.6e-14	fig|221360.3.peg.942	Synechococcus sp. RS9917	Rubredoxin	4	9						5.5e-19	fig|1148.1.peg.511	Synechocystis sp. PCC 6803	Rubredoxin								idu		cwn
Associated with general area of metabolism	58	fig|3702.1.peg.4972	At1g54520	Hypothetical glycine rich membrane protein DUF1517	At1g54520	22		3.3e-47	fig|197221.1.peg.1493	Thermosynechococcus elongatus BP-1	Bacteria; Cyanobacteria; Chroococcales; Thermosynechococcus; Thermosynechococcus elongatus; Thermosynechococcus elongatus BP-1; Thermosynechococcus elongatus BP-1	Hypothetical glycine rich membrane protein DUF1517	At1g54520	0			4.3e-26	fig|59931.3.peg.1071	Synechococcus sp. WH 7805	hypothetical protein	5	8						3.3e-47	fig|197221.1.peg.1493	Thermosynechococcus elongatus BP-1	expressed protein														At1g54520	U_U_U
		fig|3702.1.peg.4997	At1g54780	SP:Q9ZVL6; go_component: thylakoid lumen (sensu Viridiplantae) [goid 0009543] / thylakoid lumen 18.3 kDa protein	no subsystem	15		1.2e-28	fig|203124.1.peg.5562	Trichodesmium erythraeum IMS101	Bacteria; Cyanobacteria; Oscillatoriales; Trichodesmium; Trichodesmium erythraeum; Trichodesmium erythraeum IMS101; Trichodesmium erythraeum IMS101	thylakoid lumen 18.3 kDa protein	no subsystem	0			3e-12	fig|316279.3.peg.2119	Synechococcus sp. CC9902	hypothetical protein	7	7						1.2e-28	fig|203124.1.peg.5562	Trichodesmium erythraeum IMS101	SP:Q9ZVL6; go_component: thylakoid lumen (sensu Viridiplantae) [goid 0009543] / thylakoid lumen 18.3 kDa protein														At1g54780	U_U_U
		fig|3702.1.peg.5032	At1g55090	NAD synthetase (EC 6.3.1.5) / Glutamine amidotransferase chain of NAD synthetase	Flavohaemoglobin;NAD regulation;Bacterial short NadE;Bacterial short NadE;NAD and NADP cofactor biosynthesis global;NAD and NADP cofactor biosynthesis global	46		8.2e-58	fig|314230.3.peg.2207	Blastopirellula marina DSM 3645	Bacteria; Planctomycetes; Planctomycetacia; Planctomycetales; Planctomycetaceae; Blastopirellula; Blastopirellula marina; Blastopirellula marina DSM 3645; Blastopirellula marina DSM 3645	NAD synthetase (EC 6.3.1.5) / Glutamine amidotransferase chain of NAD synthetase	Flavohaemoglobin;NAD regulation;NAD and NADP cofactor biosynthesis global;NAD and NADP cofactor biosynthesis global	0			4.4e-12	fig|266835.1.peg.645	Mesorhizobium loti MAFF303099	NAD synthetase (EC 6.3.1.5) / Glutamine amidotransferase chain of NAD synthetase	1	9		0	fig|4932.3.peg.3101	NAD synthetase (EC 6.3.1.5) / Glutamine amidotransferase chain of NAD synthetase													idu
		fig|3702.1.peg.5185	At1g56345	low similarity to SP|P23851 Ribosomal large subunit pseudouridine synthase C (EC 4.2.1.70) (Pseudouridylate synthase) (Uracil hydrolyase) {Escherichia coli}; contains Pfam profile PF00849: RNA pseudouridylate synthase; go_function: pseudouridylate synthase activity [goid 0004730] / pseudouridine synthase family protein	no subsystem	159		3.6e-22	fig|243230.1.peg.1971	Deinococcus radiodurans R1	Bacteria; Deinococcus-Thermus; Deinococci; Deinococcales; Deinococcaceae; Deinococcus; Deinococcus radiodurans; Deinococcus radiodurans R1; Deinococcus radiodurans R1	Ribosomal large subunit pseudouridine synthase D (EC 4.2.1.70) ## LSU Psi1911, Psi1915 and Psi1917	Ribosome biogenesis bacterial;RNA pseudouridine syntheses;rRNA modification Bacteria	0			6.7e-13	fig|269482.1.peg.4643	Burkholderia cepacia R1808	Ribosomal large subunit pseudouridine synthase C (EC 4.2.1.70)	8	48						1.5e-12	fig|251221.1.peg.73	Gloeobacter violaceus PCC 7421	low similarity to SP|P23851 Ribosomal large subunit pseudouridine synthase C (EC 4.2.1.70) (Pseudouridylate synthase) (Uracil hydrolyase) {Escherichia coli}; contains Pfam profile PF00849: RNA pseudouridylate synthase; go_function: pseudouridylate synthase activity [goid 0004730] / pseudouridine synthase family protein		3.3e-12	fig|83333.1.peg.2747	tRNA pseudouridine synthase C (EC 4.2.1.70)	2	7		idu	icw	cwn	cwh	CBSS
		fig|3702.1.peg.5195	At1g56450	proteasome subunit beta7 (EC 3.4.25.1)	Proteasome eukaryotic	14		1.6e-15	fig|228908.1.peg.202	Nanoarchaeum equitans Kin4-M	Archaea; Nanoarchaeota; Nanoarchaeum; Nanoarchaeum equitans; Nanoarchaeum equitans Kin4-M; Nanoarchaeum equitans Kin4-M	Proteasome subunit beta (EC 3.4.25.1), archaeal	Proteasome archaeal;Proteasome bacterial	0			8.9e-11	fig|188937.1.peg.3770	Methanosarcina acetivorans C2A	proteasome subunit beta (EC 3.4.25.1)	1	9		1.2e-34	fig|4932.3.peg.2344	proteasome subunit beta7 (EC 3.4.25.1)		1.2e-34	fig|4932.3.peg.2344	Saccharomyces cerevisiae (baker's yeast)	proteasome subunit beta7 (EC 3.4.25.1)								idu		cwn
		fig|3702.1.peg.5229	At1g57600	low similarity to skinny hedgehog [Drosophila melanogaster] GI:15420842; contains Pfam profile PF03062: MBOAT family; go_component: membrane [goid 0016020]; go_function: acyltransferase activity [goid 0008415] / membrane bound O-acyl transferase (MBOAT) family protein	no subsystem	18		1.2e-13	fig|258594.1.peg.3103	Rhodopseudomonas palustris CGA009	Bacteria; Proteobacteria; Alphaproteobacteria; Rhizobiales; Bradyrhizobiaceae; Rhodopseudomonas; Rhodopseudomonas palustris; Rhodopseudomonas palustris CGA009; Rhodopseudomonas palustris CGA009	Probable poly(beta-D-mannuronate) O-acetylase (EC 2.3.1.-)	Alginate metabolism	0			4.8e-12	fig|288681.3.peg.264	Bacillus cereus ZK	Probable poly(beta-D-mannuronate) O-acetylase (EC 2.3.1.-)	5	14		8.3e-71	fig|4932.3.peg.2536	Multimembrane-spanning protein and putative glycerol transporter that is essential for proton symport of glycerol; Gup2p homolog		8.3e-71	fig|4932.3.peg.2536	Saccharomyces cerevisiae (baker's yeast)	low similarity to skinny hedgehog [Drosophila melanogaster] GI:15420842; contains Pfam profile PF03062: MBOAT family; go_component: membrane [goid 0016020]; go_function: acyltransferase activity [goid 0008415] / membrane bound O-acyl transferase (MBOAT) family protein										cwn				AT1G57600
		fig|3702.1.peg.5372	At1g59840	expressed protein	no subsystem	8		1.3e-14	fig|165597.1.peg.2373	Crocosphaera watsonii WH 8501	Bacteria; Cyanobacteria; Chroococcales; Crocosphaera; Crocosphaera watsonii; Crocosphaera watsonii WH 8501; Crocosphaera watsonii WH 8501	expressed protein	no subsystem	0														2.3e-14	fig|1148.1.peg.1830	Synechocystis sp. PCC 6803	expressed protein														At1g59840	U_U_U
		fig|3702.1.peg.5440	At1g60600	1,4-dihydroxy-2-naphthoate octaprenyltransferase (EC 2.5.1.-)	Menaquinone and Phylloquinone Biosynthesis	29		7.2e-57	fig|165597.1.peg.1845	Crocosphaera watsonii WH 8501	Bacteria; Cyanobacteria; Chroococcales; Crocosphaera; Crocosphaera watsonii; Crocosphaera watsonii WH 8501; Crocosphaera watsonii WH 8501	1,4-dihydroxy-2-naphthoate octaprenyltransferase (EC 2.5.1.-)	Menaquinone and Phylloquinone Biosynthesis	0			6.4e-49	fig|103690.1.peg.344	Nostoc sp. PCC 7120	1,4-dihydroxy-2-naphthoate octaprenyltransferase (EC 2.5.1.-)	3	10						3.6e-52	fig|63737.1.peg.6252	Nostoc punctiforme PCC 73102	1,4-dihydroxy-2-naphthoate octaprenyltransferase (EC 2.5.1.-)									icw					At1g60600	K_K_U
		fig|3702.1.peg.5579	At1g61850	85 kDa calcium-independent phospholipase A2 (EC 3.1.1.4)	no subsystem	6		6.2e-16	fig|376686.6.peg.3223	Flavobacterium johnsonia johnsoniae UW101	Bacteria; Bacteroidetes/Chlorobi group; Bacteroidetes; Flavobacteria; Flavobacteriales; Flavobacteriaceae; Flavobacterium; Flavobacterium johnsoniae; Flavobacterium johnsonia johnsoniae UW101	Patatin-like protein	no subsystem	0
		fig|3702.1.peg.5656	At1g62640	3-oxoacyl-[acyl-carrier-protein] synthase, KASIII (EC 2.3.1.41)	no subsystem	379		3.9e-99	fig|63737.4.peg.102	Nostoc punctiforme PCC 73102	Bacteria; Cyanobacteria; Nostocales; Nostocaceae; Nostoc; Nostoc punctiforme; Nostoc punctiforme PCC 73102	3-oxoacyl-[acyl-carrier-protein] synthase, KASIII (EC 2.3.1.41)	COG1399;Fatty Acid Biosynthesis FASII	3	61		8.7e-59	fig|269482.1.peg.4652	Burkholderia cepacia R1808	3-oxoacyl-[acyl-carrier-protein] synthase, KASIII (EC 2.3.1.41)	6	116						3.9e-99	fig|63737.1.peg.539	Nostoc punctiforme PCC 73102	3-oxoacyl-[acyl-carrier-protein] synthase, KASIII (EC 2.3.1.41)		3.8e-62	fig|83333.1.peg.1076	3-oxoacyl-[acyl-carrier-protein] synthase, KASIII (EC 2.3.1.41)	10	66		idu	icw
		fig|3702.1.peg.5664	At1g62730	expressed protein	no subsystem	22		2.4e-24	fig|323097.3.peg.2887	Nitrobacter hamburgensis X14	Bacteria; Proteobacteria; Alphaproteobacteria; Rhizobiales; Bradyrhizobiaceae; Nitrobacter; Nitrobacter hamburgensis; Nitrobacter hamburgensis X14; Nitrobacter hamburgensis X14	Phytoene synthase (EC 2.5.1.32)	CBSS-320388.3.peg.3759;Proteorhodopsin;Carotenoids;COG3380 COG2907	5	12		9.8e-11	fig|156889.1.peg.899	Magnetococcus sp. MC-1	Phytoene synthase (EC 2.5.1.32)	2	17																	idu	icw			CBSS		At1g62730	K_U_U
		fig|3702.1.peg.5771	At1g63660	GMP synthase [glutamine-hydrolyzing] (EC 6.3.5.2)	Purine conversions	248		2e-154	fig|224324.1.peg.176	Aquifex aeolicus VF5	Bacteria; Aquificae; Aquificae (class); Aquificales; Aquificaceae; Aquifex; Aquifex aeolicus; Aquifex aeolicus VF5; Aquifex aeolicus VF5	GMP synthase [glutamine-hydrolyzing] (EC 6.3.5.2)	Staphylococcal pathogenicity islands SaPI;Purine conversions	0			2e-103	fig|196600.1.peg.844	Vibrio vulnificus YJ016	GMP synthase [glutamine-hydrolyzing] (EC 6.3.5.2)	1	30		1e-142	fig|4932.3.peg.4997	GMP synthase [glutamine-hydrolyzing] (EC 6.3.5.2)		4e-143	fig|84588.1.peg.44	Synechococcus sp. WH 8102	GMP synthase [glutamine-hydrolyzing] (EC 6.3.5.2)		5e-129	fig|83333.1.peg.2477	GMP synthase [glutamine-hydrolyzing] (EC 6.3.5.2)	2	22		idu	icw
		fig|3702.1.peg.5774	At1g63680	UDP-N-acetylmuramoylalanyl-D-glutamate--2,6-diaminopimelate ligase (EC 6.3.2.13)	no subsystem	294		2.9e-86	fig|224308.1.peg.1520	Bacillus subtilis subsp. subtilis str. 168	Bacteria; Firmicutes; Bacilli; Bacillales; Bacillaceae; Bacillus; Bacillus subtilis; Bacillus subtilis subsp. subtilis; Bacillus subtilis subsp. subtilis str. 168; Bacillus subtilis subsp. subtilis str. 168	UDP-N-acetylmuramoylalanyl-D-glutamate--2,6-diaminopimelate ligase (EC 6.3.2.13)	271-Bsub;Peptidoglycan Biosynthesis experimental;Peptidoglycan Biosynthesis;Peptidoglycan biosynthesis--gjo;Methicillin resistance in Staphylococci	7	102		8.2e-57	fig|316407.3.peg.84	Escherichia coli W3110	UDP-N-acetylmuramoylalanyl-D-glutamate--2,6-diaminopimelate ligase (EC 6.3.2.13)	8	133						6.9e-72	fig|197221.1.peg.1238	Thermosynechococcus elongatus BP-1	UDP-N-acetylmuramoylalanyl-D-glutamate--2,6-diaminopimelate ligase (EC 6.3.2.13)		8.2e-57	fig|83333.1.peg.86	UDP-N-acetylmuramoylalanyl-D-glutamate--2,6-diaminopimelate ligase (EC 6.3.2.13)	8	105		idu	icw
		fig|3702.1.peg.5807	At1g63970	similar to 2C-methyl-D-erythritol 2,4-cyclodiphosphate synthase GI:7621712 from [Catharanthus roseus]; go_function: 2C-methyl-D-erythritol 2 ,4-cyclodiphosphate synthase activity [goid 0008685]; go_process: isopentenyl diphosphate biosynthesis, mevalonate independent [goid 0019288] / 2C-methyl-D-erythritol 2,4-cyclodiphosphate synthase, putative	no subsystem	375		1.6e-36	fig|314225.3.peg.1798	Erythrobacter litoralis HTCC2594	Bacteria; Proteobacteria; Alphaproteobacteria; Sphingomonadales; Erythrobacteraceae; Erythrobacter; Erythrobacter litoralis; Erythrobacter litoralis HTCC2594; Erythrobacter litoralis HTCC2594	2-C-methyl-D-erythritol 4-phosphate cytidylyltransferase (EC 2.7.7.60) / 2-C-methyl-D-erythritol 2,4-cyclodiphosphate synthase (EC 4.6.1.12)	Teichoic and lipoteichoic acids biosynthesis;Competence or DNA damage-inducible protein CinA and related protein families;Nonmevalonate Branch of Isoprenoid Biosynthesis;Nonmevalonate Branch of Isoprenoid Biosynthesis;Isoprenoid Biosynthesis;Isoprenoid Biosynthesis	9	48		1.7e-37	fig|350703.3.peg.1217	Pseudomonas aeruginosa 2192	2-C-methyl-D-erythritol 2,4-cyclodiphosphate synthase (EC 4.6.1.12)	6	63						3.4e-32	fig|269084.3.peg.1969	Synechococcus elongatus PCC 6301	similar to 2C-methyl-D-erythritol 2,4-cyclodiphosphate synthase GI:7621712 from [Catharanthus roseus]; go_function: 2C-methyl-D-erythritol 2 ,4-cyclodiphosphate synthase activity [goid 0008685]; go_process: isopentenyl diphosphate biosynthesis, mevalonate independent [goid 0019288] / 2C-methyl-D-erythritol 2,4-cyclodiphosphate synthase, putative		1.6e-29	fig|83333.1.peg.2702	2-C-methyl-D-erythritol 2,4-cyclodiphosphate synthase (EC 4.6.1.12)	5	39		idu	icw
		fig|3702.1.peg.5850	At1g64355	expressed protein	no subsystem	18		1.5e-27	fig|103690.1.peg.4814	Nostoc sp. PCC 7120	Bacteria; Cyanobacteria; Nostocales; Nostocaceae; Nostoc; Nostoc sp. PCC 7120; Nostoc sp. PCC 7120	hypothetical protein	no subsystem	0			5.1e-13	fig|221360.3.peg.2624	Synechococcus sp. RS9917	Asl4507 protein	2	6						1.5e-27	fig|103690.1.peg.4814	Nostoc sp. PCC 7120	expressed protein														At1g64355	U_U_U
		fig|3702.1.peg.5876	At1g64600	Methyltransferase (EC 2.1.1.-)	no subsystem	19		9e-33	fig|204669.6.peg.3029	Acidobacteria bacterium Ellin345	Bacteria; Fibrobacteres/Acidobacteria group; Acidobacteria; Acidobacteria (class); Acidobacteriales; Acidobacteriaceae; unclassified Acidobacteriaceae; Acidobacteria bacterium Ellin345; Acidobacteria bacterium Ellin345	False p73 target protein	no subsystem	0																															At1g64600	U_U_K
		fig|3702.1.peg.5897	At1g64790	hypothetical protein	no subsystem	6		1.5e-17	fig|203124.1.peg.2301	Trichodesmium erythraeum IMS101	Bacteria; Cyanobacteria; Oscillatoriales; Trichodesmium; Trichodesmium erythraeum; Trichodesmium erythraeum IMS101; Trichodesmium erythraeum IMS101	FOG: HEAT repeat	Putative sulfate assimilation cluster	0										8.6e-29	fig|4932.3.peg.5462	Translation elongation factor 3		8.6e-29	fig|4932.3.peg.5462	Saccharomyces cerevisiae (baker's yeast)	hypothetical protein								idu				cluster
		fig|3702.1.peg.5916	At1g64980	expressed protein	no subsystem	15		1.2e-72	fig|266779.1.peg.1699	Mesorhizobium sp. BNC1	Bacteria; Proteobacteria; Alphaproteobacteria; Rhizobiales; Phyllobacteriaceae; Mesorhizobium; Mesorhizobium sp. BNC1; Mesorhizobium sp. BNC1	Urease operon 23 kDa accessory protein	no subsystem	0														1e-53	fig|316279.3.peg.351	Synechococcus sp. CC9902	expressed protein														At1g64980	K_U_U
		fig|3702.1.peg.5921	At1g65030	contains 5 WD-40 repeats (PF00400); similar to PAK/PLC-interacting protein 1 (GI:14211689) [Homo sapiens]; go_component: heterotrimeric G-protein complex [goid 0005834]; go_function: nucleotide binding [goid 0000166] / transducin family protein / WD-40 repeat family protein	no subsystem	9		8e-15	fig|203124.1.peg.1255	Trichodesmium erythraeum IMS101	Bacteria; Cyanobacteria; Oscillatoriales; Trichodesmium; Trichodesmium erythraeum; Trichodesmium erythraeum IMS101; Trichodesmium erythraeum IMS101	WD-40 repeat protein	no subsystem	0										1.5e-13	fig|4932.3.peg.3889	essential for cell growth and replication of M dsRNA virus; contains four beta-transducin repeats		8e-15	fig|203124.1.peg.1255	Trichodesmium erythraeum IMS101	contains 5 WD-40 repeats (PF00400); similar to PAK/PLC-interacting protein 1 (GI:14211689) [Homo sapiens]; go_component: heterotrimeric G-protein complex [goid 0005834]; go_function: nucleotide binding [goid 0000166] / transducin family protein / WD-40 repeat family protein
		fig|3702.1.peg.5947	At1g65260	contains Pfam PF04012: PspA/IM30 family profile; similar to Membrane-associated 30 kDa protein, chloroplast precursor (M30) (Swiss-Prot:Q03943) [Pisum sativum]; similar to phage shock protein A (GI:28806161) [Vibrio parahaemolyticus]; similar to Phage shock protein A. (Swiss-Prot:P23853) [Shigella flexneri]; go_component: membrane [goid 0016020] / PspA/IM30 family protein	no subsystem	245		9.3e-58	fig|165597.1.peg.2997	Crocosphaera watsonii WH 8501	Bacteria; Cyanobacteria; Chroococcales; Crocosphaera; Crocosphaera watsonii; Crocosphaera watsonii WH 8501; Crocosphaera watsonii WH 8501	Phage shock protein A	no subsystem	0			2.6e-23	fig|316407.3.peg.1266	Escherichia coli W3110	Phage shock protein A	4	34						1.5e-55	fig|269084.3.peg.326	Synechococcus elongatus PCC 6301	contains Pfam PF04012: PspA/IM30 family profile; similar to Membrane-associated 30 kDa protein, chloroplast precursor (M30) (Swiss-Prot:Q03943) [Pisum sativum]; similar to phage shock protein A (GI:28806161) [Vibrio parahaemolyticus]; similar to Phage shock protein A. (Swiss-Prot:P23853) [Shigella flexneri]; go_component: membrane [goid 0016020] / PspA/IM30 family protein		2.6e-23	fig|83333.1.peg.1292	Phage shock protein A	1	17			icw
		fig|3702.1.peg.6012	At1g65900	expressed protein	no subsystem	2		4e-11	fig|267747.1.peg.101	Propionibacterium acnes KPA171202	Bacteria; Actinobacteria; Actinobacteria (class); Actinobacteridae; Actinomycetales; Propionibacterineae; Propionibacteriaceae; Propionibacterium; Propionibacterium acnes; Propionibacterium acnes KPA171202; Propionibacterium acnes KPA171202	periplasmic-binding protein of ABC transporter	no subsystem	2	21		5.2e-11	fig|240292.3.peg.5441	Anabaena variabilis ATCC 29413	Vitamin B12 ABC transporter, B12-binding component BtuF	3	25						5.2e-11	fig|240292.3.peg.5441	Anabaena variabilis ATCC 29413	expressed protein									icw					At1g65900	U_U_U
		fig|3702.1.peg.6083	At1g66520	Methionyl-tRNA formyltransferase (EC 2.1.2.9)	rRNA methylation in clusters;CBSS-89187.3.peg.2957;Folate Biosynthesis	245		5e-44	fig|264732.9.peg.876	Moorella thermoacetica ATCC 39073	Bacteria; Firmicutes; Clostridia; Thermoanaerobacteriales; Thermoanaerobacteriaceae; Moorella group; Moorella; Moorella thermoacetica; Moorella thermoacetica ATCC 39073; Moorella thermoacetica ATCC 39073	Methionyl-tRNA formyltransferase (EC 2.1.2.9)	rRNA methylation in clusters;CBSS-89187.3.peg.2957;Conserved gene cluster associated with Met-tRNA formyltransferase;Folate Biosynthesis;Translation initiation factors bacterial	3	19		1.7e-31	fig|316407.3.peg.3839	Escherichia coli W3110	Methionyl-tRNA formyltransferase (EC 2.1.2.9)	9	92						3.8e-36	fig|197221.1.peg.1873	Thermosynechococcus elongatus BP-1	Methionyl-tRNA formyltransferase (EC 2.1.2.9)		1.7e-31	fig|83333.1.peg.3221	Methionyl-tRNA formyltransferase (EC 2.1.2.9)	9	78		idu	icw			CBSS cluster
		fig|3702.1.peg.6140	At1g67060	expressed protein	no subsystem	4		5.8e-21	fig|349521.5.peg.668	Hahella chejuensis KCTC 2396	Bacteria; Proteobacteria; Gammaproteobacteria; Oceanospirillales; Hahellaceae; Hahella; Hahella chejuensis; Hahella chejuensis KCTC 2396; Hahella chejuensis KCTC 2396	hypothetical protein	no subsystem	0			4.1e-12	fig|167879.3.peg.1147	Colwellia psychrerythraea 34H	Tlr1621 protein	2	5																							At1g67060	U_U_U
		fig|3702.1.peg.6142	At1g67080	expressed protein	no subsystem	8		8.2e-23	fig|203124.1.peg.2838	Trichodesmium erythraeum IMS101	Bacteria; Cyanobacteria; Oscillatoriales; Trichodesmium; Trichodesmium erythraeum; Trichodesmium erythraeum IMS101; Trichodesmium erythraeum IMS101	expressed protein	no subsystem	0														8.2e-23	fig|203124.1.peg.2838	Trichodesmium erythraeum IMS101	expressed protein														At1g67080	U_U_U
		fig|3702.1.peg.6191	At1g67550	Urease alpha subunit (EC 3.5.1.5) / Urease beta subunit (EC 3.5.1.5)	Urease subunits;Urease subunits;Urea decomposition;Urea decomposition	292		5e-179	fig|95668.5.peg.66	Ureaplasma parvum serovar 14	Bacteria; Firmicutes; Mollicutes; Mycoplasmatales; Mycoplasmataceae; Ureaplasma; Ureaplasma parvum; Ureaplasma parvum serovar 14; Ureaplasma parvum serovar 14	Urease alpha subunit (EC 3.5.1.5)	Urease subunits;Urea decomposition	6	32		0	fig|269482.1.peg.1737	Burkholderia cepacia R1808	Urease alpha subunit (EC 3.5.1.5)	7	48						2.7e-25	fig|59920.3.peg.1343	Prochlorococcus marinus str. NATL2A	Urease alpha subunit (EC 3.5.1.5) / Urease beta subunit (EC 3.5.1.5)								idu	icw
		fig|3702.1.peg.6225	At1g67840	contains Pfam profile PF02518: ATPase, histidine kinase-, DNA gyrase B-, and HSP90-like domain protein; similar to ESTs gb|AI995396.1, dbj|AV557393.1, and dbj|AV557055.1; go_function: ATP binding [goid 0005524] / ATP-binding region, ATPase-like domain-containing protein	no subsystem	3		2e-15	fig|63737.4.peg.4200	Nostoc punctiforme PCC 73102	Bacteria; Cyanobacteria; Nostocales; Nostocaceae; Nostoc; Nostoc punctiforme; Nostoc punctiforme PCC 73102	two-component sensor histidine kinase	no subsystem	0														2e-15	fig|63737.1.peg.396	Nostoc punctiforme PCC 73102	contains Pfam profile PF02518: ATPase, histidine kinase-, DNA gyrase B-, and HSP90-like domain protein; similar to ESTs gb|AI995396.1, dbj|AV557393.1, and dbj|AV557055.1; go_function: ATP binding [goid 0005524] / ATP-binding region, ATPase-like domain-containing protein														At1g67840	K_U_U
		fig|3702.1.peg.6232	At1g67870	contains non-consensus GG donor splice site at exon2; modeled to est match. / glycine-rich protein	no subsystem	12		1e-20	fig|288681.3.peg.795	Bacillus cereus ZK	Bacteria; Firmicutes; Bacilli; Bacillales; Bacillaceae; Bacillus; Bacillus cereus group; Bacillus cereus; Bacillus cereus ZK; Bacillus cereus ZK	VrrB	no subsystem	0			1.5e-15	fig|160488.1.peg.5311	Pseudomonas putida KT2440	Multicopper oxidase	5	34																		icw					At1g67870	K_U_U
		fig|3702.1.peg.6261	At1g68100	similar to IAA-alanine resistance protein 1 [Arabidopsis thaliana] SWISS-PROT:Q9M647; contains ZIP Zinc transporter domain, Pfam:PF02535; identical to cDNA IAA-alanine resistance protein 1 mRNA GI:6942042; go_component: membrane [goid 0016020]; go_function: metal ion transporter activity [goid 0046873]; go_process: metal ion transport [goid 0030001] / IAA-alanine resistance protein 1, putative	no subsystem	7		1.6e-18	fig|350058.5.peg.1402	Mycobacterium vanbaaleni vanbaalenii PYR-1	Bacteria; Actinobacteria; Actinobacteria (class); Actinobacteridae; Actinomycetales; Corynebacterineae; Mycobacteriaceae; Mycobacterium; Mycobacterium vanbaalenii; Mycobacterium vanbaaleni vanbaalenii PYR-1	Zinc transporter, ZIP family	no subsystem	0										4.7e-14	fig|4932.3.peg.1776	Hypothetical ORF		4.7e-14	fig|4932.3.peg.1776	Saccharomyces cerevisiae (baker's yeast)	similar to IAA-alanine resistance protein 1 [Arabidopsis thaliana] SWISS-PROT:Q9M647; contains ZIP Zinc transporter domain, Pfam:PF02535; identical to cDNA IAA-alanine resistance protein 1 mRNA GI:6942042; go_component: membrane [goid 0016020]; go_function: metal ion transporter activity [goid 0046873]; go_process: metal ion transport [goid 0030001] / IAA-alanine resistance protein 1, putative
		fig|3702.1.peg.6322	At1g68660	ATP-dependent Clp protease adaptor protein ClpS	ClpAS cluster;Proteolysis in bacteria, ATP-dependent;At5g11840 At5g67370	21		2e-21	fig|203124.1.peg.248	Trichodesmium erythraeum IMS101	Bacteria; Cyanobacteria; Oscillatoriales; Trichodesmium; Trichodesmium erythraeum; Trichodesmium erythraeum IMS101; Trichodesmium erythraeum IMS101	ATP-dependent Clp protease adaptor protein ClpS	ClpS and metallo-protease cluster in Cyanos ;ClpAS cluster;Proteolysis in bacteria, ATP-dependent;At5g11840 At5g67370	0			1.4e-11	fig|59919.1.peg.1495	Prochlorococcus marinus subsp. pastoris str. CCMP1986	hypothetical protein	1	4						2e-21	fig|203124.1.peg.248	Trichodesmium erythraeum IMS101	expressed protein														At1g68660	U_K_K
		fig|3702.1.peg.6332	At1g68760	Dihydroneopterin triphosphate pyrophosphohydolase	Folate Biosynthesis (Phoenix copy) ;Folate Biosynthesis;Queuosine-Archaeosine Biosynthesis	34		3.2e-30	fig|283942.3.peg.389	Idiomarina loihiensis L2TR	Bacteria; Proteobacteria; Gammaproteobacteria; Alteromonadales; Idiomarinaceae; Idiomarina; Idiomarina loihiensis; Idiomarina loihiensis L2TR; Idiomarina loihiensis L2TR	MutT/nudix family protein	no subsystem	0			9.3e-16	fig|630.2.peg.1421	Yersinia enterocolitica 8081	MutT/nudix family protein	3	4
		fig|3702.1.peg.6348	At1g68900	O-succinylbenzoate-CoA synthase (EC 4.2.1.-)	Menaquinone and Phylloquinone Biosynthesis;Muconate lactonizing enzyme family	234		3e-33	fig|266117.6.peg.2534	Rubrobacter xylanophilus DSM 9941	Bacteria; Actinobacteria; Actinobacteria (class); Rubrobacteridae; Rubrobacterales; Rubrobacterineae; Rubrobacteraceae; Rubrobacter; Rubrobacter xylanophilus; Rubrobacter xylanophilus DSM 9941; Rubrobacter xylanophilus DSM 9941	2-succinyl-6-hydroxy-2,4-cyclohexadiene-1-carboxylate synthase (EC 4.2.99.20)	Menaquinone and Phylloquinone Biosynthesis	5	14		4.1e-30	fig|203124.1.peg.5226	Trichodesmium erythraeum IMS101	Menaquinone biosynthesis related protein, putative DHNA-CoA thioesterase	2	32						4.1e-30	fig|203124.1.peg.5226	Trichodesmium erythraeum IMS101	O-succinylbenzoate-CoA synthase (EC 4.2.1.-)		1.3e-12	fig|83333.1.peg.2237	Menaquinone biosynthesis related protein, putative DHNA-CoA thioesterase	4	20		idu	icw	cwn		experimental
		fig|3702.1.peg.6539	At1g70570	similar to anthranilate phosphoribosyltransferase (EC 2.4.2.18) SP:O66576 from [Aquifex aeolicus]; go_function: anthranilate phosphoribosyltransferase activity [goid 0004048]; go_process: tryptophan biosynthesis [goid 0000162] / anthranilate phosphoribosyltransferase, putative	no subsystem	17		2.7e-22	fig|292415.3.peg.377	Thiobacillus denitrificans ATCC 25259	Bacteria; Proteobacteria; Betaproteobacteria; Hydrogenophilales; Hydrogenophilaceae; Thiobacillus; Thiobacillus denitrificans; Thiobacillus denitrificans ATCC 25259; Thiobacillus denitrificans ATCC 25259	Anthranilate phosphoribosyltransferase (EC 2.4.2.18)	Tryptophan synthesis;Auxin biosynthesis	0			1.4e-14	fig|110662.3.peg.730	Synechococcus sp. CC9605	Anthranilate phosphoribosyltransferase (EC 2.4.2.18)	3	7						5.5e-18	fig|240292.3.peg.4094	Anabaena variabilis ATCC 29413	similar to anthranilate phosphoribosyltransferase (EC 2.4.2.18) SP:O66576 from [Aquifex aeolicus]; go_function: anthranilate phosphoribosyltransferase activity [goid 0004048]; go_process: tryptophan biosynthesis [goid 0000162] / anthranilate phosphoribosyltransferase, putative								idu						At1g70570	K_K_U
		fig|3702.1.peg.6625	At1g71340	contains Pfam profile PF03009: Glycerophosphoryl diester phosphodiesterase family; go_function: glycerophosphodiester phosphodiesterase activity [goid 0008889]; go_process: glycerol metabolism [goid 0006071] / glycerophosphoryl diester phosphodiesterase family protein	no subsystem	52		4.1e-21	fig|226900.1.peg.520	Bacillus cereus ATCC 14579	Bacteria; Firmicutes; Bacilli; Bacillales; Bacillaceae; Bacillus; Bacillus cereus group; Bacillus cereus; Bacillus cereus ATCC 14579; Bacillus cereus ATCC 14579	Glycerophosphoryl diester phosphodiesterase (EC 3.1.4.46)	Glycerol and Glycerol-3-phosphate Uptake and Utilization	0			6.9e-13	fig|195102.1.peg.484	Clostridium perfringens str. 13	Glycerophosphoryl diester phosphodiesterase (EC 3.1.4.46)	1	7																	idu		cwn		CBSS		AT1G71340
		fig|3702.1.peg.6635	At1g71440	almost identical to tubulin folding cofactor E (Pfifferling; PFI) GI:20514267 from [Arabidopsis thaliana]; identical to cDNA tubulin folding cofactor E, GI:20514266; go_process: cytokinesis [goid 0000910]; go_process: tubulin folding [goid 0007021] / tubulin folding cofactor E / Pfifferling (PFI)	no subsystem	2		1.9e-11	fig|194439.1.peg.1505	Chlorobium tepidum TLS	Bacteria; Bacteroidetes/Chlorobi group; Chlorobi; Chlorobia; Chlorobiales; Chlorobiaceae; Chlorobaculum; Chlorobaculum tepidum; Chlorobium tepidum TLS; Chlorobium tepidum TLS	Rab family protein	no subsystem	0										2.5e-22	fig|4932.3.peg.1981	Required for viability in the absence of the kinesin-related mitotic motor Cin8p; required for normal microtubule stability
		fig|3702.1.peg.6641	At1g71500	contains Pfam profile PF00355: iron-sulfur cluster-binding protein, rieske family / Rieske [2Fe-2S] domain-containing protein	no subsystem	2		2.8e-12	fig|240292.3.peg.4082	Anabaena variabilis ATCC 29413	Bacteria; Cyanobacteria; Nostocales; Nostocaceae; Anabaena; Anabaena variabilis; Anabaena variabilis ATCC 29413; Anabaena variabilis ATCC 29413	hypothetical protein	no subsystem	0														2.8e-12	fig|240292.3.peg.4082	Anabaena variabilis ATCC 29413	contains Pfam profile PF00355: iron-sulfur cluster-binding protein, rieske family / Rieske [2Fe-2S] domain-containing protein														AT1G71500	K_U_U
		fig|3702.1.peg.6651	At1g71696	Carboxypeptidase D precursor (EC 3.4.17.-)	no subsystem	2		1.3e-47	fig|97084.1.peg.2316	Bacteriovorax marinus SJ	Bacteria; Proteobacteria; delta/epsilon subdivisions; Deltaproteobacteria; Bdellovibrionales; Bacteriovoracaceae; Bacteriovorax; Bacteriovorax marinus SJ; Bacteriovorax marinus SJ	Carboxypeptidase H precursor (EC 3.4.17.10)	no subsystem	0
		fig|3702.1.peg.6658	At1g71750	Hypoxanthine-guanine phosphoribosyltransferase (EC 2.4.2.8)	Purine conversions	370		4e-47	fig|349161.4.peg.2334	Desulfotomaculum reducens MI-1	Bacteria; Firmicutes; Clostridia; Clostridiales; Peptococcaceae; Desulfotomaculum; Desulfotomaculum reducens; Desulfotomaculum reducens MI-1	Hypoxanthine-guanine phosphoribosyltransferase (EC 2.4.2.8)	Purine conversions;Cell division-ribosomal stress proteins cluster	0			1.8e-40	fig|401650.3.peg.1843	Listeria monocytogenes Aureli 1997	tRNA(Ile)-lysidine synthetase / Hypoxanthine-guanine phosphoribosyltransferase (EC 2.4.2.8)	8	45						2.1e-28	fig|251221.1.peg.2790	Gloeobacter violaceus PCC 7421	Hypoxanthine-guanine phosphoribosyltransferase (EC 2.4.2.8)		5e-33	fig|83333.1.peg.125	Hypoxanthine-guanine phosphoribosyltransferase (EC 2.4.2.8)	0	0		idu	icw			CBSS
		fig|3702.1.peg.6688	At1g72030	contains Pfam profile PF00583: acetyltransferase, GNAT family; go_function: N-acetyltransferase activity [goid 0008080]; go_process: metabolism [goid 0008152] / GCN5-related N-acetyltransferase (GNAT) family protein	no subsystem	2		1.4e-16	fig|165597.1.peg.5560	Crocosphaera watsonii WH 8501	Bacteria; Cyanobacteria; Chroococcales; Crocosphaera; Crocosphaera watsonii; Crocosphaera watsonii WH 8501; Crocosphaera watsonii WH 8501	Histone acetyltransferase HPA2 and related acetyltransferases	no subsystem	0														7.9e-13	fig|203124.1.peg.132	Trichodesmium erythraeum IMS101	contains Pfam profile PF00583: acetyltransferase, GNAT family; go_function: N-acetyltransferase activity [goid 0008080]; go_process: metabolism [goid 0008152] / GCN5-related N-acetyltransferase (GNAT) family protein														AT1G72030	K_U_K
		fig|3702.1.peg.6689	At1g72040	Deoxynucleoside kinase (EC 2.7.1.113)	no subsystem	30		1.1e-12	fig|313593.3.peg.1606	Flavobacterium sp. MED217	Bacteria; Bacteroidetes/Chlorobi group; Bacteroidetes; Flavobacteria; Flavobacteriales; Flavobacteriaceae; Leeuwenhoekiella; Flavobacterium sp. MED217; Flavobacterium sp. MED217	Deoxyadenosine kinase (EC 2.7.1.76) / Deoxyguanosine kinase (EC 2.7.1.113)	Purine conversions;Purine conversions	0			1.4e-12	fig|293826.4.peg.3909	Alkaliphilus metalliredigens QYMF	Deoxyadenosine kinase (EC 2.7.1.76) / Deoxyguanosine kinase (EC 2.7.1.113)	1	14																	idu	icw
		fig|3702.1.peg.6745	At1g72550	Phenylalanyl-tRNA synthetase beta chain (EC 6.1.1.20)	tRNA aminoacylation, Phe	145		4.8e-70	fig|269797.3.peg.1531	Methanosarcina barkeri str. fusaro	Archaea; Euryarchaeota; Methanomicrobia; Methanosarcinales; Methanosarcinaceae; Methanosarcina; Methanosarcina barkeri; Methanosarcina barkeri str. fusaro; Methanosarcina barkeri str. fusaro	Phenylalanyl-tRNA synthetase beta chain (EC 6.1.1.20)	tRNA aminoacylation, Phe	0			9.8e-12	fig|316407.3.peg.1669	Escherichia coli W3110	Phenylalanyl-tRNA synthetase beta chain (EC 6.1.1.20)	8	95		7e-141	fig|4932.3.peg.4152	Phenylalanyl-tRNA synthetase beta chain (EC 6.1.1.20)							1.2e-12	fig|83333.1.peg.1697	Phenylalanyl-tRNA synthetase beta chain (EC 6.1.1.20)	5	84			icw
		fig|3702.1.peg.6847	At1g73470	expressed protein	no subsystem	8		5.6e-32	fig|1148.1.peg.312	Synechocystis sp. PCC 6803	Bacteria; Cyanobacteria; Chroococcales; Synechocystis; Synechocystis sp. PCC 6803; Synechocystis sp. PCC 6803	hypothetical protein	no subsystem	0			1.2e-12	fig|103690.1.peg.3996	Nostoc sp. PCC 7120	hypothetical protein	1	4						5.6e-32	fig|1148.1.peg.312	Synechocystis sp. PCC 6803	expressed protein														At1g73470	U_U_U
		fig|3702.1.peg.6878	At1g73740	UDP-N-acetylglucosamine--N-acetylmuramyl-(pentapeptide) pyrophosphoryl-undecaprenol N-acetylglucosamine transferase (EC 2.4.1.227)	COG2302	328		3e-52	fig|411154.5.peg.2615	Gramella forsetii KT0803	Bacteria; Bacteroidetes/Chlorobi group; Bacteroidetes; Flavobacteria; Flavobacteriales; Flavobacteriaceae; Gramella; Gramella forsetii; Gramella forsetii KT0803; Gramella forsetii KT0803	UDP-N-acetylglucosamine--N-acetylmuramyl-(pentapeptide) pyrophosphoryl-undecaprenol N-acetylglucosamine transferase (EC 2.4.1.227)	COG2302;Peptidoglycan Biosynthesis experimental;Peptidoglycan Biosynthesis;cell division core of larger cluster	1	5		1.1e-35	fig|350703.3.peg.4831	Pseudomonas aeruginosa 2192	UDP-N-acetylglucosamine--N-acetylmuramyl-(pentapeptide) pyrophosphoryl-undecaprenol N-acetylglucosamine transferase (EC 2.4.1.227)	9	151						8.6e-28	fig|1148.1.peg.3064	Synechocystis sp. PCC 6803	UDP-N-acetylglucosamine--N-acetylmuramyl-(pentapeptide) pyrophosphoryl-undecaprenol N-acetylglucosamine transferase (EC 2.4.1.227)		3.6e-26	fig|83333.1.peg.91	UDP-N-acetylglucosamine--N-acetylmuramyl-(pentapeptide) pyrophosphoryl-undecaprenol N-acetylglucosamine transferase (EC 2.4.1.227)	10	110		idu	icw
		fig|3702.1.peg.6903	At1g73960	Transcription initiation factor IID 150 kD subunit	RNA polymerase II initiation factors	4		5.5e-17	fig|165597.1.peg.904	Crocosphaera watsonii WH 8501	Bacteria; Cyanobacteria; Chroococcales; Crocosphaera; Crocosphaera watsonii; Crocosphaera watsonii WH 8501; Crocosphaera watsonii WH 8501	aminopeptidase	no subsystem	0										6.2e-45	fig|4932.3.peg.697	Transcription initiation factor IID 150 kD subunit		6.2e-45	fig|4932.3.peg.697	Saccharomyces cerevisiae (baker's yeast)	Transcription initiation factor IID 150 kD subunit														AT1G73960	K_K_U
		fig|3702.1.peg.6907	At1g73990	similar to protease IV GB:AAA57008 from [Escherichia coli]; contains Pfam profile PF01343: Peptidase family U7; go_component: thylakoid membrane (sensu Viridiplantae) [goid 0009535]; go_component: photosystem II (sensu Viridiplantae) [goid 0030095]; go_function: serine-type endopeptidase activity [goid 0004252]; go_function: protease IV activity [goid 0008981]; go_process: proteolysis and peptido…	no subsystem	314		2.1e-86	fig|234267.9.peg.7474	Solibacter usitatus Ellin6076	Bacteria; Fibrobacteres/Acidobacteria group; Acidobacteria; Solibacteres; Solibacterales; Solibacteraceae; Solibacter; Solibacter usitatus; Solibacter usitatus Ellin6076; Solibacter usitatus Ellin6076	Periplasmic serine proteases (ClpP class)	no subsystem	0			2.3e-39	fig|316407.3.peg.1721	Escherichia coli W3110	Protease IV (EC 3.4.21.-)	4	20						2.8e-74	fig|251221.1.peg.4206	Gloeobacter violaceus PCC 7421	similar to protease IV GB:AAA57008 from [Escherichia coli]; contains Pfam profile PF01343: Peptidase family U7; go_component: thylakoid membrane (sensu Viridiplantae) [goid 0009535]; go_component: photosystem II (sensu Viridiplantae) [goid 0030095]; go_function: serine-type endopeptidase activity [goid 0004252]; go_function: protease IV activity [goid 0008981]; go_process: proteolysis and peptido…		2.3e-39	fig|83333.1.peg.1749	Protease IV (EC 3.4.21.-)	3	16
		fig|3702.1.peg.6937	At1g74260	Phosphoribosylformylglycinamidine synthase, synthetase subunit (EC 6.3.5.3) / Phosphoribosylformylglycinamidine synthase, glutamine amidotransferase subunit (EC 6.3.5.3)	De Novo Purine Biosynthesis;De Novo Purine Biosynthesis	221		1.2e-180	fig|817.1.peg.3923	Bacteroides fragilis 638R	Bacteria; Bacteroidetes/Chlorobi group; Bacteroidetes; Bacteroidetes (class); Bacteroidales; Bacteroidaceae; Bacteroides; Bacteroides fragilis 638R; Bacteroides fragilis 638R	Phosphoribosylformylglycinamidine synthase, synthetase subunit (EC 6.3.5.3) / Phosphoribosylformylglycinamidine synthase, glutamine amidotransferase subunit (EC 6.3.5.3)	De Novo Purine Biosynthesis;De Novo Purine Biosynthesis	0			1.4e-12	fig|66692.3.peg.489	Bacillus clausii KSM-K16	Phosphoribosylformylglycinamidine synthase, glutamine amidotransferase subunit (EC 6.3.5.3)	8	45		0	fig|4932.3.peg.2691	Phosphoribosylformylglycinamidine synthase, synthetase subunit (EC 6.3.5.3) / Phosphoribosylformylglycinamidine synthase, glutamine amidotransferase subunit (EC 6.3.5.3)							0	fig|83333.1.peg.2527	Phosphoribosylformylglycinamidine synthase, synthetase subunit (EC 6.3.5.3) / Phosphoribosylformylglycinamidine synthase, glutamine amidotransferase subunit (EC 6.3.5.3)	3	13		idu	icw
		fig|3702.1.peg.6960	At1g74470	Geranylgeranyl hydrogenase BchP; Geranylgeranyl reductase (EC 1.3.1.83)	COG1836;Chlorophyll Biosynthesis;Polyprenyl Diphosphate Biosynthesis;Synechocystis experimental	147		1e-156	fig|197221.1.peg.150	Thermosynechococcus elongatus BP-1	Bacteria; Cyanobacteria; Chroococcales; Thermosynechococcus; Thermosynechococcus elongatus; Thermosynechococcus elongatus BP-1; Thermosynechococcus elongatus BP-1	Geranylgeranyl hydrogenase BchP; Geranylgeranyl reductase (EC 1.3.1.83)	COG1836;Chlorophyll Biosynthesis;Polyprenyl Diphosphate Biosynthesis;Synechocystis experimental	0			1.4e-13	fig|316407.3.peg.1655	Escherichia coli W3110	Probable electron transfer flavoprotein-quinone oxidoreductase ydiS (EC 1.5.5.-)	5	42						1e-156	fig|197221.1.peg.150	Thermosynechococcus elongatus BP-1	Geranylgeranyl hydrogenase BchP		1.4e-13	fig|83333.1.peg.1683	Probable electron transfer flavoprotein-quinone oxidoreductase FixC (EC 1.5.5.-)	3	26			icw			experimental		At1g74470	K_K_U
		fig|3702.1.peg.6977	At1g74640	contains Pfam profile: PF00561 alpha/beta hydrolase fold / expressed protein	no subsystem	8		6.3e-37	fig|103690.1.peg.3821	Nostoc sp. PCC 7120	Bacteria; Cyanobacteria; Nostocales; Nostocaceae; Nostoc; Nostoc sp. PCC 7120; Nostoc sp. PCC 7120	Possible alpha/beta hydrolase superfamily, alr3514 homolog	no subsystem	0														6.3e-37	fig|103690.1.peg.3821	Nostoc sp. PCC 7120	contains Pfam profile: PF00561 alpha/beta hydrolase fold / expressed protein														At1g74640	K_U_U
		fig|3702.1.peg.7054	At1g75350	LSU ribosomal protein L31p, chloroplast	Ribosome LSU chloroplast	20		7.8e-15	fig|197221.1.peg.110	Thermosynechococcus elongatus BP-1	Bacteria; Cyanobacteria; Chroococcales; Thermosynechococcus; Thermosynechococcus elongatus; Thermosynechococcus elongatus BP-1; Thermosynechococcus elongatus BP-1	LSU ribosomal protein L31p	Ribosome LSU bacterial;DOE - COG0523;COG0523	0			1.3e-14	fig|59919.1.peg.1526	Prochlorococcus marinus subsp. pastoris str. CCMP1986	LSU ribosomal protein L31p	1	4						7.8e-15	fig|197221.1.peg.110	Thermosynechococcus elongatus BP-1	LSU ribosomal protein L31p, chloroplast
		fig|3702.1.peg.7134	At1g76150	contains similarity to Swiss-Prot:P51659 estradiol 17 beta-dehydrogenase 4 (17-beta-HSD 4) (17-beta-hydroxysteroid dehydrogenase 4) [Homo sapiens]; contains Pfam profile PF01575: MaoC like domain; go_function: oxidoreductase activity [goid 0016491]; go_process: metabolism [goid 0008152] / maoC-like dehydratase domain-containing protein	no subsystem	71		6.5e-50	fig|258594.1.peg.1408	Rhodopseudomonas palustris CGA009	Bacteria; Proteobacteria; Alphaproteobacteria; Rhizobiales; Bradyrhizobiaceae; Rhodopseudomonas; Rhodopseudomonas palustris; Rhodopseudomonas palustris CGA009; Rhodopseudomonas palustris CGA009	InterPro IPR002539 COGs COG2030	no subsystem	0			1.9e-40	fig|314271.3.peg.3608	Rhodobacterales bacterium HTCC2654	putative (R)-specific enoyl-CoA hydratase	4	16		3.6e-32	fig|4932.3.peg.3920	Multifunctional enzyme of the peroxisomal fatty acid beta-oxidation pathway; has 3-hydroxyacyl-CoA dehydrogenase and enoyl-CoA hydratase activities		3.6e-32	fig|4932.3.peg.3920	Saccharomyces cerevisiae (baker's yeast)	contains similarity to Swiss-Prot:P51659 estradiol 17 beta-dehydrogenase 4 (17-beta-HSD 4) (17-beta-hydroxysteroid dehydrogenase 4) [Homo sapiens]; contains Pfam profile PF01575: MaoC like domain; go_function: oxidoreductase activity [goid 0016491]; go_process: metabolism [goid 0008152] / maoC-like dehydratase domain-containing protein										cwn	cwh	CBSS
		fig|3702.1.peg.7189	At1g76630	contains Pfam profile: PF00515 TPR Domain (5 copies) / tetratricopeptide repeat (TPR)-containing protein	no subsystem	8		3.6e-13	fig|203124.1.peg.4535	Trichodesmium erythraeum IMS101	Bacteria; Cyanobacteria; Oscillatoriales; Trichodesmium; Trichodesmium erythraeum; Trichodesmium erythraeum IMS101; Trichodesmium erythraeum IMS101	hypothetical protein	no subsystem	0										8.9e-12	fig|4932.3.peg.6664	dsRNA virus protection family member, contains 8 copies of the tetratricopeptide (TPR) domain		3.6e-13	fig|203124.1.peg.4535	Trichodesmium erythraeum IMS101	contains Pfam profile: PF00515 TPR Domain (5 copies) / tetratricopeptide repeat (TPR)-containing protein														AT1G76630	U_K_K
Validated in this study	9	fig|3702.1.peg.7202	At1g76730	5-FCL-like protein, but predicted not to be 5-formyltetrahydrofolate cyclo-ligase (5-FCL)	One-carbon metabolism by tetrahydropterines;5-FCL-like protein;Thiamin biosynthesis;Serine-glyoxylate cycle;Experimental - Histidine Degradation	23		6.2e-52	fig|330779.3.peg.1527	Sulfolobus acidocaldarius DSM 639	Archaea; Crenarchaeota; Thermoprotei; Sulfolobales; Sulfolobaceae; Sulfolobus; Sulfolobus acidocaldarius; Sulfolobus acidocaldarius DSM 639; Sulfolobus acidocaldarius DSM 639	5-FCL-like protein, but predicted not to be 5-formyltetrahydrofolate cyclo-ligase (5-FCL)	One-carbon metabolism by tetrahydropterines;5-FCL-like protein;Thiamin biosynthesis;Serine-glyoxylate cycle;Experimental - Histidine Degradation	0																									idu						At1g76730	K_U_K
		fig|3702.1.peg.7303	At1g77620	expressed protein	no subsystem	7		3.6e-14	fig|178306.1.peg.498	Pyrobaculum aerophilum str. IM2	Archaea; Crenarchaeota; Thermoprotei; Thermoproteales; Thermoproteaceae; Pyrobaculum; Pyrobaculum aerophilum; Pyrobaculum aerophilum str. IM2; Pyrobaculum aerophilum str. IM2	Replication factor C large subunit	DNA replication, archaeal;DNA replication, archaeal Isaac	1	5		2.8e-11	fig|187420.1.peg.238	Methanothermobacter thermautotrophicus str. Delta H	Replication factor C large subunit	1	5		4.2e-15	fig|4932.3.peg.4842	Subunit of a complex with Ctf8p that shares some subunits with Replication Factor C and is required for sister chromatid cohesion; may have overlapping functions with Rad24p in the DNA damage replication checkpoint														icw					At1g77620	K_K_U
		fig|3702.1.peg.7339	At1g77930	similar to J-Domain (Residues 1-77) Of The Escherichia Coli N-Terminal Fragment (Residues 1-104) Of The Molecular Chaperone Dnaj GI:5542126; contains Pfam profile PF00226 DnaJ domain; go_function: chaperone activity [goid 0003754]; go_process: protein folding [goid 0006457] / DNAJ heat shock N-terminal domain-containing protein	no subsystem	2		2.6e-11	fig|326298.3.peg.1832	Thiomicrospira denitrificans ATCC 33889	Bacteria; Proteobacteria; delta/epsilon subdivisions; Epsilonproteobacteria; Campylobacterales; Helicobacteraceae; Sulfurimonas; Sulfurimonas denitrificans; Thiomicrospira denitrificans ATCC 33889; Thiomicrospira denitrificans ATCC 33889	DnaJ-class molecular chaperone CbpA	Protein chaperones	0			4.5e-11	fig|235279.1.peg.1642	Helicobacter hepaticus ATCC 51449	DnaJ-class molecular chaperone CbpA	1	4																		icw
		fig|3702.1.peg.7344	At1g77970	hydroxyproline-rich glycoprotein family protein	no subsystem	1		9.5e-13	fig|223283.1.peg.869	Pseudomonas syringae pv. tomato str. DC3000	Bacteria; Proteobacteria; Gammaproteobacteria; Pseudomonadales; Pseudomonadaceae; Pseudomonas; Pseudomonas syringae group; Pseudomonas syringae group genomosp. 3; Pseudomonas syringae pv. tomato; Pseudomonas syringae pv. tomato str. DC3000; Pseudomonas syringae pv. tomato str. DC3000	autotransporter, putative	no subsystem	0																															At1g77970
		fig|3702.1.peg.7409	At1g78590	NAD kinase (EC 2.7.1.23)	rRNA methylation in clusters;Bacterial short NadE;NAD and NADP cofactor biosynthesis global	1		3e-15	fig|448385.11.peg.7628	Sorangium cellulosum So ce 56	Bacteria; Proteobacteria; delta/epsilon subdivisions; Deltaproteobacteria; Myxococcales; Sorangineae; Polyangiaceae; Sorangium; Sorangium cellulosum; Sorangium cellulosum So ce 56	NAD kinase (EC 2.7.1.23)	rRNA methylation in clusters;NAD and NADP cofactor biosynthesis global	0																													cluster		At1g78590	K_K_U
Specific prediction, testing in progress	25	fig|3702.1.peg.7413	At1g78620	COG1836	COG1836	41		7.1e-48	fig|197221.1.peg.2383	Thermosynechococcus elongatus BP-1	Bacteria; Cyanobacteria; Chroococcales; Thermosynechococcus; Thermosynechococcus elongatus; Thermosynechococcus elongatus BP-1; Thermosynechococcus elongatus BP-1	COG1836	COG1836	0			1.9e-34	fig|84588.1.peg.1153	Synechococcus sp. WH 8102	Integral membrane protein	5	9						7.1e-48	fig|197221.1.peg.2383	Thermosynechococcus elongatus BP-1	contains Pfam domain PF01940: Integral membrane protein / integral membrane family protein										cwn				AT1G78620
		fig|3702.1.peg.7431	At1g78780	contains similarity to pathogen-related protein (GI:499073) (Swiss-Prot:P16273) [Hordeum vulgare] / pathogenesis-related family protein	no subsystem	9		3.7e-30	fig|203124.1.peg.3395	Trichodesmium erythraeum IMS101	Bacteria; Cyanobacteria; Oscillatoriales; Trichodesmium; Trichodesmium erythraeum; Trichodesmium erythraeum IMS101; Trichodesmium erythraeum IMS101	putative pathogenesis related protein	no subsystem	0														3.7e-30	fig|203124.1.peg.3395	Trichodesmium erythraeum IMS101	contains similarity to pathogen-related protein (GI:499073) (Swiss-Prot:P16273) [Hordeum vulgare] / pathogenesis-related family protein														At1g78780	U_K_U
		fig|3702.1.peg.7434	At1g78800	contains similarity to glycosyltransferase GI:871530 from [Saccharomyces cerevisiae], Alg2 mannosyltransferase [gi:3868942] from Rhizomucor pusillus; contains Pfam profile: PF00534 Glycosyl transferases group 1; go_function: transferase activity, transferring glycosyl groups [goid 0016757] / glycosyl transferase family 1 protein	no subsystem	59		2.9e-20	fig|247156.1.peg.2365	Nocardia farcinica IFM 10152	Bacteria; Actinobacteria; Actinobacteria (class); Actinobacteridae; Actinomycetales; Corynebacterineae; Nocardiaceae; Nocardia; Nocardia farcinica; Nocardia farcinica IFM 10152; Nocardia farcinica IFM 10152	Glycosyl transferase, group 1	no subsystem	6	10		3e-11	fig|69042.3.peg.1930	Synechococcus sp. WH 5701	Glycosyltransferase	2	18		1.2e-76	fig|4932.3.peg.2555	Mannosyltransferase, mannosylates Man2GlcNAc2-PP-Dol to form Man3GlcNAc2-PP-Dol, which is a precursor required for asparagine-linked protein glycosylation		1.2e-76	fig|4932.3.peg.2555	Saccharomyces cerevisiae (baker's yeast)	contains similarity to glycosyltransferase GI:871530 from [Saccharomyces cerevisiae], Alg2 mannosyltransferase [gi:3868942] from Rhizomucor pusillus; contains Pfam profile: PF00534 Glycosyl transferases group 1; go_function: transferase activity, transferring glycosyl groups [goid 0016757] / glycosyl transferase family 1 protein										cwn	cwh	CBSS
		fig|3702.1.peg.7450	At1g78915	expressed protein	no subsystem	7		3.4e-22	fig|395962.3.peg.3194	Cyanothece sp PCC 8802	Bacteria; Cyanobacteria; Chroococcales; Cyanothece; Cyanothece sp PCC 8802	hypothetical protein	no subsystem	1	4		2.6e-17	fig|103690.1.peg.2006	Nostoc sp. PCC 7120	hypothetical protein	1	4						3.7e-19	fig|63737.1.peg.2885	Nostoc punctiforme PCC 73102	expressed protein														AT1G78915	U_U_K
		fig|3702.1.peg.7489	At1g79260	DUF1794	Iron-sulfur cluster assembly;YgfZ-Iron;YgfZ	26		1.4e-30	fig|350058.5.peg.446	Mycobacterium vanbaaleni vanbaalenii PYR-1	Bacteria; Actinobacteria; Actinobacteria (class); Actinobacteridae; Actinomycetales; Corynebacterineae; Mycobacteriaceae; Mycobacterium; Mycobacterium vanbaalenii; Mycobacterium vanbaaleni vanbaalenii PYR-1	DUF1794	YgfZ-Iron;YgfZ	0			3.9e-13	fig|100226.1.peg.4135	Streptomyces coelicolor A3(2)	DUF1794	1	9																					cluster		At1g79260	K_K_U
		fig|3702.1.peg.7496	At1g79350	contains Pfam PF00628: PHD-finger domain; contains TIGRFAMS TIGR01053: zinc finger domain, LSD1 subclass; contains Pfam PF00271: Helicase conserved C-terminal domain; similar to WSSV086 (GI:19481678)[shrimp white spot syndrome virus]; similar to nuclear protein Np95 (GI:17939938) [Mus musculus]; go_function: DNA binding [goid 0003677]; go_process: regulation of transcription, DNA-dependent [goid …	no subsystem	52		2e-66	fig|266779.1.peg.709	Mesorhizobium sp. BNC1	Bacteria; Proteobacteria; Alphaproteobacteria; Rhizobiales; Phyllobacteriaceae; Mesorhizobium; Mesorhizobium sp. BNC1; Mesorhizobium sp. BNC1	Probably methylase/helicase	no subsystem	4	13		1.3e-64	fig|314225.3.peg.2962	Erythrobacter litoralis HTCC2594	hypothetical protein	3	18						3.6e-63	fig|103690.1.peg.5832	Nostoc sp. PCC 7120	contains Pfam PF00628: PHD-finger domain; contains TIGRFAMS TIGR01053: zinc finger domain, LSD1 subclass; contains Pfam PF00271: Helicase conserved C-terminal domain; similar to WSSV086 (GI:19481678)[shrimp white spot syndrome virus]; similar to nuclear protein Np95 (GI:17939938) [Mus musculus]; go_function: DNA binding [goid 0003677]; go_process: regulation of transcription, DNA-dependent [goid …														At1g79350	K_U_K
		fig|3702.1.peg.7542	At1g79690	contains Pfam NUDIX domain [PF00293]; very low similarity to Chain A and Chain B of Escherichia coli isopentenyl diphosphate:dimethylallyl diphosphate isomerase [gi:15826361] [gi:15826360]; go_function: hydrolase activity [goid 0016787] / MutT/nudix family protein	no subsystem	77		2e-125	fig|234267.9.peg.1469	Solibacter usitatus Ellin6076	Bacteria; Fibrobacteres/Acidobacteria group; Acidobacteria; Solibacteres; Solibacterales; Solibacteraceae; Solibacter; Solibacter usitatus; Solibacter usitatus Ellin6076; Solibacter usitatus Ellin6076	Nudix hydrolase 3 (EC 3.6.1.-)	no subsystem	0
		fig|3702.1.peg.7552	At1g79790	contains InterPro accession IPR005834: Haloacid dehalogenase-like hydrolase; go_function: hydrolase activity [goid 0016787] / haloacid dehalogenase-like hydrolase family protein	no subsystem	3		3.1e-17	fig|251221.1.peg.717	Gloeobacter violaceus PCC 7421	Bacteria; Cyanobacteria; Gloeobacteria; Gloeobacterales; Gloeobacter; Gloeobacter violaceus; Gloeobacter violaceus PCC 7421; Gloeobacter violaceus PCC 7421	hypothetical protein	no subsystem	0														3.1e-17	fig|251221.1.peg.717	Gloeobacter violaceus PCC 7421	contains InterPro accession IPR005834: Haloacid dehalogenase-like hydrolase; go_function: hydrolase activity [goid 0016787] / haloacid dehalogenase-like hydrolase family protein														AT1G79790	K_U_U
		fig|3702.1.peg.7561	At1g79850	SSU ribosomal protein S17p (S11e), chloroplast	no subsystem	134		1.1e-13	fig|336407.4.peg.1181	Rickettsia bellii RML369-C	Bacteria; Proteobacteria; Alphaproteobacteria; Rickettsiales; Rickettsiaceae; Rickettsieae; Rickettsia; unclassified Rickettsia; Rickettsia bellii; Rickettsia bellii RML369-C; Rickettsia bellii RML369-C	SSU ribosomal protein S17p (S11e)	Ribosome SSU bacterial	12	8		2e-13	fig|403833.5.peg.814	Petrotoga mobilis SJ95	SSU ribosomal protein S17p (S11e)	21	49						1.9e-11	fig|240292.3.peg.1089	Anabaena variabilis ATCC 29413	SSU ribosomal protein S17p (S11e), chloroplast									icw	cwn
		fig|3702.1.peg.7625	At1g80380	D-glycerate 3-kinase (EC 2.7.1.31), plant type	Photorespiration (oxidative C2 cycle)	20		5.6e-14	fig|203124.1.peg.1023	Trichodesmium erythraeum IMS101	Bacteria; Cyanobacteria; Oscillatoriales; Trichodesmium; Trichodesmium erythraeum; Trichodesmium erythraeum IMS101; Trichodesmium erythraeum IMS101	D-glycerate 3-kinase (EC 2.7.1.31), plant type	Photorespiration (oxidative C2 cycle);Glyoxylate-Hydroxypyruvate Conversion;Glycerate metabolism	0			1.4e-12	fig|316279.3.peg.2129	Synechococcus sp. CC9902	D-glycerate 3-kinase (EC 2.7.1.31), plant type	4	6		3.3e-14	fig|4932.3.peg.2849	D-glycerate 3-kinase (EC 2.7.1.31), plant type																			At1g80380	K_K_U
		fig|3702.1.peg.7629	At1g80410	low similarity to acetyltransferase Tubedown-1 [Mus musculus] GI:8497318, N-TERMINAL ACETYLTRANSFERASE GB:P12945 from (Saccharomyces cerevisiae); contains Pfam profile PF00515 TPR Domain / low similarity to acetyltransferase Tubedown-1 [Mus musculus] GI:8497318, N-TERMINAL ACETYLTRANSFERASE GB:P12945 from (Saccharomyces cerevisiae); contains Pfam profile PF00515 TPR Domain	no subsystem	2		8.1e-11	fig|192952.1.peg.178	Methanosarcina mazei Go1	Archaea; Euryarchaeota; Methanomicrobia; Methanosarcinales; Methanosarcinaceae; Methanosarcina; Methanosarcina mazei; Methanosarcina mazei Go1; Methanosarcina mazei Go1	FOG: TPR repeat	no subsystem	0										1.7e-96	fig|4932.3.peg.984	Required for entry into stationary phase, heat shock-resistance, a mating-type functions, and sporulation; forms a complex with Ard1p		1.7e-96	fig|4932.3.peg.984	Saccharomyces cerevisiae (baker's yeast)	low similarity to acetyltransferase Tubedown-1 [Mus musculus] GI:8497318, N-TERMINAL ACETYLTRANSFERASE GB:P12945 from (Saccharomyces cerevisiae); contains Pfam profile PF00515 TPR Domain / low similarity to acetyltransferase Tubedown-1 [Mus musculus] GI:8497318, N-TERMINAL ACETYLTRANSFERASE GB:P12945 from (Saccharomyces cerevisiae); contains Pfam profile PF00515 TPR Domain														AT1G80410	U_K_K
		fig|3702.1.peg.7706	At2g01110	Twin-arginine translocation protein TatC	Twin-arginine translocation system	345		7.2e-85	fig|165597.1.peg.2913	Crocosphaera watsonii WH 8501	Bacteria; Cyanobacteria; Chroococcales; Crocosphaera; Crocosphaera watsonii; Crocosphaera watsonii WH 8501; Crocosphaera watsonii WH 8501	Twin-arginine translocation protein TatC	no subsystem	1	4		9.2e-32	fig|417400.3.peg.1257	Vibrio cholerae B33	Twin-arginine translocation protein TatC	4	30						7.2e-85	fig|63737.1.peg.498	Nostoc punctiforme PCC 73102	Twin-arginine translocation protein TatC		1e-30	fig|83333.1.peg.3765	Twin-arginine translocation protein TatC	5	10		idu	icw					At2g01110
		fig|3702.1.peg.7712	At2g01170	BAT1 Bidirectional amino acid transporter	Niacin-Choline transport and metabolism	71		9e-112	fig|100226.1.peg.4053	Streptomyces coelicolor A3(2)	Bacteria; Actinobacteria; Actinobacteria (class); Actinobacteridae; Actinomycetales; Streptomycineae; Streptomycetaceae; Streptomyces; Streptomyces coelicolor; Streptomyces coelicolor A3(2); Streptomyces coelicolor A3(2)	BAT1-like	Niacin-Choline transport and metabolism	0			3.2e-11	fig|288681.3.peg.246	Bacillus cereus ZK	Amino acid permease	3	6		7.6e-61	fig|4932.3.peg.804	GABA-specific transport protein													idu	icw
		fig|3702.1.peg.7738	At2g01350	Quinolinate phosphoribosyltransferase [decarboxylating] (EC 2.4.2.19)	NAD regulation;Bacterial short NadE;NAD and NADP cofactor biosynthesis global	301		1.1e-61	fig|269798.12.peg.3556	Cytophaga hutchinsonii ATCC 33406	Bacteria; Bacteroidetes/Chlorobi group; Bacteroidetes; Sphingobacteria; Sphingobacteriales; Flexibacteraceae; Cytophaga; Cytophaga hutchinsonii; Cytophaga hutchinsonii ATCC 33406; Cytophaga hutchinsonii ATCC 33406	Quinolinate phosphoribosyltransferase [decarboxylating] (EC 2.4.2.19)	NAD regulation;NAD and NADP cofactor biosynthesis global	0			3.8e-49	fig|401650.3.peg.1733	Listeria monocytogenes Aureli 1997	Quinolinate phosphoribosyltransferase [decarboxylating] (EC 2.4.2.19)	4	66		3.2e-27	fig|4932.3.peg.2341	Quinolinate phosphoribosyltransferase [decarboxylating] (EC 2.4.2.19)		1.2e-44	fig|63737.1.peg.6375	Nostoc punctiforme PCC 73102	Quinolinate phosphoribosyltransferase [decarboxylating] (EC 2.4.2.19)		6e-36	fig|83333.1.peg.109	Quinolinate phosphoribosyltransferase [decarboxylating] (EC 2.4.2.19)	7	16		idu	icw			cluster
		fig|3702.1.peg.7752	At2g01490	phytanoyl-CoA dioxygenase (PhyH) family protein / contains Pfam profile PF05721: Phytanoyl-CoA dioxygenase (PhyH); weak similarity to Phytanoyl-CoA dioxygenase, peroxisomal precursor (EC 1.14.11.18) (Phytanoyl-CoA alpha-hydroxylase) (PhyH) (Phytanic acid oxidase) (Swiss-Prot:O14832) [Homo sapiens]; go_function: phytanoyl-CoA dioxygenase activity [goid 0048244]	no subsystem	13		1.4e-54	fig|400673.6.peg.451	Legionella pneumophila str. Corby	Bacteria; Proteobacteria; Gammaproteobacteria; Legionellales; Legionellaceae; Legionella	Phytanoyl-CoA dioxygenase domain containing 1	no subsystem	0
		fig|3702.1.peg.7782	At2g01755	hypothetical protein	no subsystem	4		9.3e-13	fig|197221.1.peg.2247	Thermosynechococcus elongatus BP-1	Bacteria; Cyanobacteria; Chroococcales; Thermosynechococcus; Thermosynechococcus elongatus; Thermosynechococcus elongatus BP-1; Thermosynechococcus elongatus BP-1	ORF_ID:tsr2248 hypothetical protein	no subsystem	0														9.3e-13	fig|197221.1.peg.2247	Thermosynechococcus elongatus BP-1	hypothetical protein														At2g01755	U_U_U
		fig|3702.1.peg.7840	At2g02410	Hypothetical protein DUF901, similar to C-terminal domain of ribosome protection-type Tc-resistance proteins	Conserved gene cluster possibly involved in RNA metabolism	64		5e-16	fig|386043.6.peg.198	Listeria welshimeri serovar 6b str. SLCC5334	Bacteria; Firmicutes; Bacilli; Bacillales; Listeriaceae; Listeria; Listeria welshimeri; Listeria welshimeri serovar 6b str. SLCC5334; Listeria welshimeri serovar 6b str. SLCC5334	Hypothetical protein DUF901, similar to C-terminal domain of ribosome protection-type Tc-resistance proteins	Conserved gene cluster possibly involved in RNA metabolism	0			8.8e-15	fig|393131.3.peg.3046	Listeria monocytogenes J2818	Hypothetical protein DUF901, similar to C-terminal domain of ribosome protection-type Tc-resistance proteins	10	29						7.4e-14	fig|203124.1.peg.1363	Trichodesmium erythraeum IMS101	Hypothetical protein DUF901, similar to C-terminal domain of ribosome protection-type Tc-resistance proteins												cluster		At2g02410	K_U_U
		fig|3702.1.peg.7845	At2g02500	2-C-methyl-D-erythritol 4-phosphate cytidylyltransferase (EC 2.7.7.60)	Teichoic and lipoteichoic acids biosynthesis;Competence or DNA damage-inducible protein CinA and related protein families;Nonmevalonate Branch of Isoprenoid Biosynthesis;Isoprenoid Biosynthesis	418		5.6e-51	fig|264201.1.peg.327	Parachlamydia sp. UWE25	Bacteria; Chlamydiae/Verrucomicrobia group; Chlamydiae; Chlamydiae (class); Chlamydiales; Parachlamydiaceae; Candidatus Protochlamydia; Candidatus Protochlamydia amoebophila; Parachlamydia sp. UWE25; Parachlamydia sp. UWE25	2-C-methyl-D-erythritol 4-phosphate cytidylyltransferase (EC 2.7.7.60)	Teichoic and lipoteichoic acids biosynthesis;Competence or DNA damage-inducible protein CinA and related protein families;Nonmevalonate Branch of Isoprenoid Biosynthesis;Isoprenoid Biosynthesis	4	7		3.2e-22	fig|316407.3.peg.2650	Escherichia coli W3110	2-C-methyl-D-erythritol 4-phosphate cytidylyltransferase (EC 2.7.7.60)	9	52						4.2e-30	fig|197221.1.peg.604	Thermosynechococcus elongatus BP-1	2-C-methyl-D-erythritol 4-phosphate cytidylyltransferase (EC 2.7.7.60)		3.2e-22	fig|83333.1.peg.2703	2-C-methyl-D-erythritol 4-phosphate cytidylyltransferase (EC 2.7.7.60)	8	40		idu	icw
		fig|3702.1.peg.7854	At2g02590	expressed protein	no subsystem	36		6e-23	fig|335541.4.peg.125	Syntrophomonas wolfei subsp. wolfei str. Goettingen	Bacteria; Synergistetes; Syntrophomonadaceae; Syntrophomonas; Syntrophomonas wolfei; Syntrophomonas wolfei subsp. wolfei; Syntrophomonas wolfei subsp. wolfei str. Goettingen	small multidrug export protein (qacE) homolog	no subsystem	0														7.1e-15	fig|269084.3.peg.517	Synechococcus elongatus PCC 6301	expressed protein														At2g02590	U_U_K
		fig|3702.1.peg.7966	At2g03800	UPF0204 protein MJ0166	no subsystem	28		1e-20	fig|97393.1.peg.1849	Ferroplasma acidarmanus	Archaea; Euryarchaeota; Thermoplasmata; Thermoplasmatales; Ferroplasmaceae; Ferroplasma; Ferroplasma acidarmanus; Ferroplasma acidarmanus	UPF0204 protein MJ0166	Archaeal strays	0			3.8e-16	fig|272569.1.peg.665	Haloarcula marismortui ATCC 43049	hypothetical protein	1	4																							At2g03800	U_K_U
		fig|3702.1.peg.7987	At2g04039	expressed protein	no subsystem	1		2.4e-12	fig|203124.1.peg.407	Trichodesmium erythraeum IMS101	Bacteria; Cyanobacteria; Oscillatoriales; Trichodesmium; Trichodesmium erythraeum; Trichodesmium erythraeum IMS101; Trichodesmium erythraeum IMS101	Type II secretory pathway, pseudopilin PulG	no subsystem	0														2.4e-12	fig|203124.1.peg.407	Trichodesmium erythraeum IMS101	expressed protein														At2g04039	U_U_U
		fig|3702.1.peg.8010	At2g04270	glycoside hydrolase starch-binding domain-containing protein / contains Pfam profile: PF00686 starch binding domain	no subsystem	302		1.1e-65	fig|290318.4.peg.16	Prosthecochloris vibrioformis DSM 265	Bacteria; Bacteroidetes/Chlorobi group; Chlorobi; Chlorobia; Chlorobiales; Chlorobiaceae; Chlorobium/Pelodictyon group; Chlorobium; Chlorobium phaeovibrioides; Prosthecochloris vibrioformis DSM 265	Cytoplasmic axial filament protein CafA and Ribonuclease G (EC 3.1.4.-)	Bacterial Cell Division;CBSS-354.1.peg.2917;RNA processing and degradation, bacterial	0			2.5e-53	fig|316407.3.peg.1046	Escherichia coli W3110	Ribonuclease E (EC 3.1.4.-)	5	62						8.7e-46	fig|197221.1.peg.596	Thermosynechococcus elongatus BP-1	glycoside hydrolase starch-binding domain-containing protein / contains Pfam profile: PF00686 starch binding domain		5.7e-53	fig|83333.1.peg.1069	Ribonuclease E (EC 3.1.4.-)	5	33		idu	icw			CBSS		At2g04270	K_K_U
		fig|3702.1.peg.8013	At2g04305	magnesium transporter CorA-like protein-related	no subsystem	42		3.3e-12	fig|326442.4.peg.2812	Pseudoalteromonas haloplanktis TAC125	Bacteria; Proteobacteria; Gammaproteobacteria; Alteromonadales; Pseudoalteromonadaceae; Pseudoalteromonas; Pseudoalteromonas haloplanktis; Pseudoalteromonas haloplanktis TAC125; Pseudoalteromonas haloplanktis TAC125	Mg2+ transporter protein, CorA-like	no subsystem	0																															At2g04305	K_U_U
		fig|3702.1.peg.8019	At2g04360	expressed protein	no subsystem	10		1.2e-30	fig|103690.1.peg.4352	Nostoc sp. PCC 7120	Bacteria; Cyanobacteria; Nostocales; Nostocaceae; Nostoc; Nostoc sp. PCC 7120; Nostoc sp. PCC 7120	hypothetical protein	no subsystem	0														1.2e-30	fig|103690.1.peg.4352	Nostoc sp. PCC 7120	expressed protein														At2g04360	U_U_U
		fig|3702.1.peg.8041	At2g04560	glycotransferase family protein 19 / low similarity to lipid-A-disaccharide synthase from Haemophilus influenzae [gi:1694783] and Escherichia coli [SP|P10441]; contains InterPro IPR003835: Glycosyl transferase, family 19; go_function: transferase activity, transferring glycosyl groups [goid 0016757]	no subsystem	48		8.3e-22	fig|292414.1.peg.3493	Silicibacter sp. TM1040	Bacteria; Proteobacteria; Alphaproteobacteria; Rhodobacterales; Rhodobacteraceae; Silicibacter; Silicibacter sp. TM1040; Silicibacter sp. TM1040	Lipid-A-disaccharide synthase (EC 2.4.1.182)	KDO2-Lipid A biosynthesis	5	65		7e-13	fig|290398.4.peg.278	Chromohalobacter salexigens DSM 3043	Lipid-A-disaccharide synthase (EC 2.4.1.182)	7	101																		icw					At2g04560	K_K_U
		fig|3702.1.peg.8051	At2g04700	ferredoxin thioredoxin reductase catalytic beta chain family protein / contains Pfam profile: PF02943 ferredoxin thioredoxin reductase catalytic beta; go_function: ferredoxin :thioredoxin reductase activity [goid 0030385]	no subsystem	16		7.9e-44	fig|269084.3.peg.209	Synechococcus elongatus PCC 6301	Bacteria; Cyanobacteria; Chroococcales; Synechococcus; Synechococcus elongatus; Synechococcus elongatus PCC 6301; Synechococcus elongatus PCC 6301	Ferredoxin	Soluble cytochromes and functionally related electron carriers;YgfZ;Inorganic Sulfur Assimilation;Iron-sulfur proteins catalog experimental;COG0523 and iron	0														7.9e-44	fig|269084.3.peg.209	Synechococcus elongatus PCC 6301	ferredoxin thioredoxin reductase catalytic beta chain family protein / contains Pfam profile: PF02943 ferredoxin thioredoxin reductase catalytic beta; go_function: ferredoxin :thioredoxin reductase activity [goid 0030385]								idu				cluster experimental
Invalidated	22	fig|3702.1.peg.8070	At2g04900	COG2363	COG2363	7		4e-12	fig|399739.6.peg.4028	Pseudomonas mendocina ymp	Bacteria; Proteobacteria; Gammaproteobacteria; Pseudomonadales; Pseudomonadaceae; Pseudomonas; Pseudomonas aeruginosa group; Pseudomonas mendocina; Pseudomonas mendocina ymp	COG2363	no subsystem	0			3e-12	fig|279010.5.peg.2913	Bacillus licheniformis ATCC 14580	COG2363	1	10																							At2g04900	U_K_U
		fig|3702.1.peg.8074	At2g04940	weak similarity to Phospholipid scramblase 1 (PL scramblase 1) (Ca(2 )-dependent phospholipid scramblase 1) (Transplantability associated protein 1) (TRA1) (NOR1) (Swiss-Prot:Q9JJ00) [Mus musculus]; weak similarity to Phospholipid scramblase 4 (PL scramblase 4) (Ca(2 )-dependent phospholipid scramblase 4) (Swiss-Prot:Q9NRQ2) [Homo sapiens] / weak similarity to Phospholipid scramblase 1 (PL scramb…	no subsystem	2		9.9e-13	fig|338963.3.peg.2994	Pelobacter carbinolicus DSM 2380	Bacteria; Proteobacteria; delta/epsilon subdivisions; Deltaproteobacteria; Desulfuromonadales; Pelobacteraceae; Pelobacter; Pelobacter carbinolicus; Pelobacter carbinolicus DSM 2380; Pelobacter carbinolicus DSM 2380	Phospholipid scramblase 1	no subsystem	0										3.5e-33	fig|4932.3.peg.3608	Hypothetical ORF																			At2g04940	U_K_K
		fig|3702.1.peg.8123	At2g05620	expressed protein / go_component: thylakoid (sensu Viridiplantae) [goid 0009534]; go_function: electron transporter activity [goid 0005489]; go_process: photosynthetic electron transport in photosystem I [goid 0009773]	no subsystem	1		4.6e-18	fig|1148.1.peg.810	Synechocystis sp. PCC 6803	Bacteria; Cyanobacteria; Chroococcales; Synechocystis; Synechocystis sp. PCC 6803; Synechocystis sp. PCC 6803	unknown protein	no subsystem	0														4.6e-18	fig|1148.1.peg.810	Synechocystis sp. PCC 6803	expressed protein / go_component: thylakoid (sensu Viridiplantae) [goid 0009534]; go_function: electron transporter activity [goid 0005489]; go_process: photosynthetic electron transport in photosystem I [goid 0009773]														At2g05620	K_U_U
		fig|3702.1.peg.8133	At2g05755	integral membrane family protein / contains Pfam PF00892: Integral membrane protein domain; go_component: membrane [goid 0016020]	no subsystem	23		1.5e-23	fig|314282.3.peg.87	Psychromonas sp. CNPT3	Bacteria; Proteobacteria; Gammaproteobacteria; Alteromonadales; Psychromonadaceae; Psychromonas; Psychromonas sp. CNPT3; Psychromonas sp. CNPT3	Permease of the drug/metabolite transporter (DMT) superfamily	DMT transporter;Cobalt-zinc-cadmium resistance;Queuosine-Archaeosine Biosynthesis;Pyridoxine regulons	0			4.6e-12	fig|59919.1.peg.937	Prochlorococcus marinus subsp. pastoris str. CCMP1986	Integral membrane protein, DUF6	7	9		1.8e-11	fig|4932.3.peg.5036	Protein of unknown function; green fluorescent protein (GFP)-fusion protein localizes to the cytoplasm in a punctate pattern		8.6e-17	fig|93059.3.peg.812	Prochlorococcus marinus str. MIT 9211	integral membrane family protein / contains Pfam PF00892: Integral membrane protein domain; go_component: membrane [goid 0016020]								idu		cwn				AT2G05755	K_K_U
		fig|3702.1.peg.8153	At2g05990	Enoyl-[acyl-carrier-protein] reductase [NADH] (EC 1.3.1.9)	no subsystem	221		2.4e-108	fig|264201.1.peg.1152	Parachlamydia sp. UWE25	Bacteria; Chlamydiae/Verrucomicrobia group; Chlamydiae; Chlamydiae (class); Chlamydiales; Parachlamydiaceae; Candidatus Protochlamydia; Candidatus Protochlamydia amoebophila; Parachlamydia sp. UWE25; Parachlamydia sp. UWE25	Enoyl-[acyl-carrier-protein] reductase [NADH] (EC 1.3.1.9)	Fatty Acid Biosynthesis FASII	1	4		6.5e-21	fig|279808.3.peg.2150	Staphylococcus haemolyticus JCSC1435	Enoyl-[acyl-carrier-protein] reductase [NADH] (EC 1.3.1.9)	4	12						2.2e-29	fig|269084.3.peg.1037	Synechococcus elongatus PCC 6301	Enoyl-[acyl-carrier-protein] reductase [NADH] (EC 1.3.1.9)								idu	icw					At2g05990	K_K_U
		fig|3702.1.peg.8235	At2g07671	H+-transporting two-sector ATPase, C subunit family protein / similar to ATPase subunit 9 [Arabidopsis thaliana] GI:15215920; contains Pfam profile PF00137: ATP synthase subunit C; go_function: ATPase activity [goid 0016887]; go_process: proton transport [goid 0015992]	no subsystem	21		1e-16	fig|391165.8.peg.1812	Granulibacter bethesdensis CGDNIH1	Bacteria; Proteobacteria; Alphaproteobacteria; Rhodospirillales; Acetobacteraceae; Granulibacter; Granulibacter bethesdensis; Granulibacter bethesdensis CGDNIH1; Granulibacter bethesdensis CGDNIH1	ATP synthase C chain (EC 3.6.3.14)	F0F1-type ATP synthase	3	7		1e-16	fig|391165.8.peg.1812	Granulibacter bethesdensis CGDNIH1	ATP synthase C chain (EC 3.6.3.14)	3	7		7.1e-13	fig|4932.3.peg.1871	F0-ATP synthase subunit 9 (ATPase-associated proteolipid), encoded on the mitochondrial genome; mutation confers oligomycin resistance; expression is specifically dependent on the nuclear genes AEP1 and AEP2		7.1e-13	fig|4932.3.peg.1871	Saccharomyces cerevisiae (baker's yeast)	H+-transporting two-sector ATPase, C subunit family protein / similar to ATPase subunit 9 [Arabidopsis thaliana] GI:15215920; contains Pfam profile PF00137: ATP synthase subunit C; go_function: ATPase activity [goid 0016887]; go_process: proton transport [goid 0015992]								idu	icw	cwn
		fig|3702.1.peg.8241	At2g07675	SSU ribosomal protein S12p (S23e), mitochondrial	Ribosome SSU mitochondrial	513		3.4e-40	fig|224324.1.peg.520	Aquifex aeolicus VF5	Bacteria; Aquificae; Aquificae (class); Aquificales; Aquificaceae; Aquifex; Aquifex aeolicus; Aquifex aeolicus VF5; Aquifex aeolicus VF5	SSU ribosomal protein S12p (S23e)	Ribosome SSU bacterial;Ribosomal protein S12p Asp methylthiotransferase;EGS prediction	1	6		1.8e-33	fig|467705.8.peg.203	Streptococcus gordonii str. Challis substr. CH1	SSU ribosomal protein S12p (S23e)	2	24						6e-37	fig|240292.3.peg.2135	Anabaena variabilis ATCC 29413	SSU ribosomal protein S12p (S23e), mitochondrial									icw
		fig|3702.1.peg.8248	At2g07687	Cytochrome c oxidase polypeptide III (EC 1.9.3.1)	CBSS-316057.3.peg.563;Terminal cytochrome C oxidases	11		1.8e-85	fig|323098.3.peg.698	Nitrobacter winogradskyi Nb-255	Bacteria; Proteobacteria; Alphaproteobacteria; Rhizobiales; Bradyrhizobiaceae; Nitrobacter; Nitrobacter winogradskyi; Nitrobacter winogradskyi Nb-255; Nitrobacter winogradskyi Nb-255	Cytochrome c oxidase polypeptide III (EC 1.9.3.1)	CBSS-316057.3.peg.563;Terminal cytochrome C oxidases	6	10		4.4e-48	fig|296591.1.peg.2009	Polaromonas sp. JS666	Cytochrome c oxidase polypeptide III (EC 1.9.3.1)	7	29																		icw
		fig|3702.1.peg.8249	At2g07689	NADH-ubiquinone oxidoreductase, putative / strong similarity to NADH-ubiquinone oxidoreductase [Arabidopsis thaliana] GI:1536885; contains Pfam profile PF00361: NADH-Ubiquinone/plastoquinone (complex I), various chains; go_function: NADH dehydrogenase (ubiquinone) activity [goid 0008137]; go_process: mitochondrial electron transport, NADH to ubiquinone [goid 0006120]	no subsystem	62		2.9e-46	fig|258594.1.peg.2921	Rhodopseudomonas palustris CGA009	Bacteria; Proteobacteria; Alphaproteobacteria; Rhizobiales; Bradyrhizobiaceae; Rhodopseudomonas; Rhodopseudomonas palustris; Rhodopseudomonas palustris CGA009; Rhodopseudomonas palustris CGA009	NADH-ubiquinone oxidoreductase chain N (EC 1.6.5.3)	Respiratory Complex I	8	67		3.7e-33	fig|243231.1.peg.349	Geobacter sulfurreducens PCA	NADH-ubiquinone oxidoreductase chain N (EC 1.6.5.3)	6	76						2.1e-33	fig|251221.1.peg.3120	Gloeobacter violaceus PCC 7421	NADH-ubiquinone oxidoreductase, putative / strong similarity to NADH-ubiquinone oxidoreductase [Arabidopsis thaliana] GI:1536885; contains Pfam profile PF00361: NADH-Ubiquinone/plastoquinone (complex I), various chains; go_function: NADH dehydrogenase (ubiquinone) activity [goid 0008137]; go_process: mitochondrial electron transport, NADH to ubiquinone [goid 0006120]								idu	icw
		fig|3702.1.peg.8254	At2g07696	SSU ribosomal protein S7p (S5e), mitochondrial	Ribosome SSU mitochondrial	317		3.2e-21	fig|188.1.peg.7027	Magnetospirillum magnetotacticum	Bacteria; Proteobacteria; Alphaproteobacteria; Rhodospirillales; Rhodospirillaceae; Magnetospirillum; Magnetospirillum magnetotacticum; Magnetospirillum magnetotacticum	SSU ribosomal protein S7p (S5e)	no subsystem	0			1.1e-16	fig|416870.7.peg.2543	Lactococcus lactis subsp. cremoris MG1363	SSU ribosomal protein S7p (S5e)	2	43						1.4e-16	fig|251221.1.peg.3926	Gloeobacter violaceus PCC 7421	SSU ribosomal protein S7p (S5e), mitochondrial		7.4e-18	fig|83333.1.peg.3275	SSU ribosomal protein S7p (S5e)	3	30		idu	icw
		fig|3702.1.peg.8264	At2g07715	LSU ribosomal protein L2p (L8e), mitochondrial	Ribosome LSU mitochondrial	4		5.9e-11	fig|35793.1.peg.973	Rickettsia sibirica	Bacteria; Proteobacteria; Alphaproteobacteria; Rickettsiales; Rickettsiaceae; Rickettsieae; Rickettsia; spotted fever group; Rickettsia sibirica subgroup; Rickettsia sibirica; Rickettsia sibirica	LSU ribosomal protein L2p (L8e)	Ribosome LSU bacterial;EGS prediction	14	45		7.7e-11	fig|955.2.peg.596	Wolbachia pipientis wMel	LSU ribosomal protein L2p (L8e)	11	46																		icw
		fig|3702.1.peg.8278	At2g07741	ATPase subunit 6, putative / similar to ATPase subunit 6 GI:515963 from [Raphanus sativus]; contains Pfam profile: PF00119 ATP synthase, A subunit; go_component: membrane [goid 0016020]; go_function: hydrogen-transporting ATP synthase activity, rotational mechanism [goid 0046933]; go_process: proton transport [goid 0015992]	no subsystem	95		1.9e-56	fig|335992.3.peg.775	Candidatus Pelagibacter ubique HTCC1062	Bacteria; Proteobacteria; Alphaproteobacteria; Rickettsiales; SAR11 cluster; Candidatus Pelagibacter; Candidatus Pelagibacter ubique; Candidatus Pelagibacter ubique HTCC1062; Candidatus Pelagibacter ubique HTCC1062	ATP synthase A chain (EC 3.6.3.14)	rRNA methylation in clusters;F0F1-type ATP synthase	1	5		1.5e-13	fig|306537.3.peg.46	Corynebacterium jeikeium K411	ATP synthase A chain (EC 3.6.3.14)	8	14		1.9e-47	fig|4932.3.peg.1865	Mitochondrially encoded subunit 6 of the F0 sector of mitochondrial F1F0 ATP synthase, which is a large, evolutionarily conserved enzyme complex required for ATP synthesis													idu	icw			cluster
		fig|3702.1.peg.8240	At2g07751	NADH ubiquinone oxidoreductase chain A (EC 1.6.5.3)	Respiratory Complex I	132		5.7e-31	fig|419610.8.peg.947	Methylobacterium extorquens PA1	Bacteria; Proteobacteria; Alphaproteobacteria; Rhizobiales; Methylobacteriaceae; Methylobacterium; Methylobacterium extorquens; Methylobacterium extorquens PA1	NADH ubiquinone oxidoreductase chain A (EC 1.6.5.3)	Respiratory Complex I	5	25		2.4e-17	fig|351605.4.peg.4163	Geobacter uraniireducens Rf4	NADH ubiquinone oxidoreductase chain A (EC 1.6.5.3)	6	40																	idu	icw
		fig|3702.1.peg.8253	At2g07785	NADH-ubiquinone oxidoreductase chain 1 (EC 1.6.5.3)	no subsystem	27		8.7e-29	fig|188.1.peg.77	Magnetospirillum magnetotacticum	Bacteria; Proteobacteria; Alphaproteobacteria; Rhodospirillales; Rhodospirillaceae; Magnetospirillum; Magnetospirillum magnetotacticum; Magnetospirillum magnetotacticum	NADH:ubiquinone oxidoreductase subunit 1 (chain H)	no subsystem	0			4.3e-20	fig|257311.1.peg.3181	Bordetella parapertussis 12822	NADH-ubiquinone oxidoreductase chain H (EC 1.6.5.3)	9	46																		icw					At2g07785	U_K_K
		fig|3702.1.peg.8396	At2g13360	Serine--glyoxylate aminotransferase (EC 2.6.1.45)	Photorespiration (oxidative C2 cycle);Threonine degradation;Serine-glyoxylate cycle	143		4.9e-123	fig|419610.8.peg.1625	Methylobacterium extorquens PA1	Bacteria; Proteobacteria; Alphaproteobacteria; Rhizobiales; Methylobacteriaceae; Methylobacterium; Methylobacterium extorquens; Methylobacterium extorquens PA1	Serine--glyoxylate aminotransferase (EC 2.6.1.45)	Photorespiration (oxidative C2 cycle);Threonine degradation;Serine-glyoxylate cycle	0			1.3e-35	fig|176280.1.peg.1400	Staphylococcus epidermidis ATCC 12228	Phosphoserine aminotransferase, putative (EC 2.6.1.52)	6	20		1.8e-21	fig|4932.3.peg.2250	Alanine : glyoxylate aminotransferase, catalyzes the synthesis of glycine from glyoxylate, which is one of three pathways for glycine biosynthesis in yeast; has similairty to mammalian and plant alanine : glyoxylate aminotransferases		5.9e-57	fig|63737.1.peg.977	Nostoc punctiforme PCC 73102	Serine--glyoxylate aminotransferase (EC 2.6.1.45)								idu	icw	cwn		cluster
		fig|3702.1.peg.8399	At2g13440	tRNA uridine 5-carboxymethylaminomethyl modification enzyme GidA	mnm5U34 biosynthesis bacteria;Test2;TrmE experimental;tRNAmodification position 34;XXBobCopyTrmE	294		2e-175	fig|203119.1.peg.1705	Clostridium thermocellum ATCC 27405	Bacteria; Firmicutes; Clostridia; Clostridiales; Clostridiaceae; Clostridium; Clostridium thermocellum; Clostridium thermocellum ATCC 27405; Clostridium thermocellum ATCC 27405	tRNA uridine 5-carboxymethylaminomethyl modification enzyme GidA	mnm5U34 biosynthesis bacteria;Test2;TrmE experimental;tRNAmodification position 34;XXBobCopyTrmE	6	34		2e-154	fig|272560.3.peg.5339	Burkholderia pseudomallei K96243	tRNA uridine 5-carboxymethylaminomethyl modification enzyme gidA	4	55						7.8e-159	fig|221360.3.peg.1345	Synechococcus sp. RS9917	tRNA uridine 5-carboxymethylaminomethyl modification enzyme gidA		1e-160	fig|83333.1.peg.3678	tRNA uridine 5-carboxymethylaminomethyl modification enzyme gidA	5	18		idu				experimental		At2g13440
Specific prediction, testing not started	40	fig|3702.1.peg.28912	At2g13840	COG0613, Predicted metal-dependent phosphoesterases (PHP family)	YrdC-YciO-Sua5 protein family	256		4e-46	fig|243164.3.peg.1549	Dehalococcoides ethenogenes 195	Bacteria; Chloroflexi; Dehalococcoidetes; Dehalococcoides; Dehalococcoides ethenogenes; Dehalococcoides ethenogenes 195; Dehalococcoides ethenogenes 195	COG0613, Predicted metal-dependent phosphoesterases (PHP family)	YrdC-YciO	2	4		5.3e-24	fig|269482.1.peg.6123	Burkholderia cepacia R1808	COG0613, Predicted metal-dependent phosphoesterases (PHP family)	3	35						2.1e-34	fig|251221.1.peg.2048	Gloeobacter violaceus PCC 7421	COG0613, Predicted metal-dependent phosphoesterases (PHP family)		3.2e-22	fig|83333.1.peg.1253	COG0613, Predicted metal-dependent phosphoesterases (PHP family)	6	24
		fig|3702.1.peg.8451	At2g14260	Proline iminopeptidase (EC 3.4.11.5)	Proline, 4-hydroxyproline uptake and utilization	196		2e-111	fig|234267.9.peg.6606	Solibacter usitatus Ellin6076	Bacteria; Fibrobacteres/Acidobacteria group; Acidobacteria; Solibacteres; Solibacterales; Solibacteraceae; Solibacter; Solibacter usitatus; Solibacter usitatus Ellin6076; Solibacter usitatus Ellin6076	Proline iminopeptidase (EC 3.4.11.5)	Proline, 4-hydroxyproline uptake and utilization	0			1.1e-95	fig|350703.3.peg.3273	Pseudomonas aeruginosa 2192	Proline iminopeptidase (EC 3.4.11.5)	1	21						2e-109	fig|103690.1.peg.1580	Nostoc sp. PCC 7120	Proline iminopeptidase (EC 3.4.11.5)
		fig|3702.1.peg.8475	At2g14660	Protein of unknown function DUF55	no subsystem	97		1.7e-25	fig|188.1.peg.8706	Magnetospirillum magnetotacticum	Bacteria; Proteobacteria; Alphaproteobacteria; Rhodospirillales; Rhodospirillaceae; Magnetospirillum; Magnetospirillum magnetotacticum; Magnetospirillum magnetotacticum	Protein of unknown function DUF55	no subsystem	0			3.4e-18	fig|258594.1.peg.250	Rhodopseudomonas palustris CGA009	COGs COG2947	4	11						7.2e-21	fig|69042.3.peg.2558	Synechococcus sp. WH 5701	expressed protein														At2g14660	U_K_U
		fig|3702.1.peg.8532	At2g15290	expressed protein	no subsystem	9		3.2e-17	fig|449447.3.peg.338	Microcystis aeruginosa NIES-843	Bacteria; Cyanobacteria; Chroococcales; Microcystis; Microcystis aeruginosa	hypothetical protein	no subsystem	0														3.3e-16	fig|63737.1.peg.6568	Nostoc punctiforme PCC 73102	expressed protein														At2g15290	K_U_U
		fig|3702.1.peg.8664	At2g16790	Gluconokinase (EC 2.7.1.12)	D-Galacturonate and D-Glucuronate Utilization	218		8.6e-35	fig|334803.3.peg.2329	Burkholderia mallei JHU	Bacteria; Proteobacteria; Betaproteobacteria; Burkholderiales; Burkholderiaceae; Burkholderia; Burkholderia mallei; Burkholderia mallei JHU; Burkholderia mallei JHU	Gluconokinase (EC 2.7.1.12)	Entner-Doudoroff Pathway;D-gluconate and ketogluconates metabolism	0			5.9e-33	fig|269482.1.peg.3745	Burkholderia cepacia R1808	Gluconokinase (EC 2.7.1.12)	4	61		3.8e-14	fig|4932.3.peg.1292	Gluconokinase (EC 2.7.1.12)		2.6e-31	fig|240292.3.peg.3744	Anabaena variabilis ATCC 29413	Gluconokinase (EC 2.7.1.12)		4.9e-30	fig|83333.1.peg.4178	Gluconokinase (EC 2.7.1.12)	4	17		idu	icw
		fig|3702.1.peg.8761	At2g17695	expressed protein	no subsystem	4		6e-22	fig|314230.3.peg.4552	Blastopirellula marina DSM 3645	Bacteria; Planctomycetes; Planctomycetacia; Planctomycetales; Planctomycetaceae; Blastopirellula; Blastopirellula marina; Blastopirellula marina DSM 3645; Blastopirellula marina DSM 3645	hypothetical protein	no subsystem	0																															At2g17695	U_U_U
		fig|3702.1.peg.8800	At2g18040	peptidyl-prolyl cis-trans isomerase (PIN1) / cyclophilin / rotamase / identical to Chain A, Solution Structure Of Pin1at From Arabidopsis Thaliana GI:22218833; contains Pfam profile PF00639: PPIC-type PPIASE domain; go_function: peptidyl-prolyl cis-trans isomerase activity [goid 0003755]	no subsystem	36		2.2e-17	fig|243231.1.peg.2413	Geobacter sulfurreducens PCA	Bacteria; Proteobacteria; delta/epsilon subdivisions; Deltaproteobacteria; Desulfuromonadales; Geobacteraceae; Geobacter; Geobacter sulfurreducens; Geobacter sulfurreducens PCA; Geobacter sulfurreducens PCA	PPIC-type PPIASE domain protein	no subsystem	0			2.4e-11	fig|281309.1.peg.941	Bacillus thuringiensis serovar konkukian str. 97-27	Foldase protein prsA precursor (EC 5.2.1.8)	4	15		2.7e-23	fig|4932.3.peg.3525	Peptidylprolyl-cis/trans-isomerase (PPIase) specific for phosphorylated serine and threonine residues N-terminal to proline; regulates phosphorylation of the RNA polymerase II large subunit (Rpo21p) C-terminal domain		2.7e-23	fig|4932.3.peg.3525	Saccharomyces cerevisiae (baker's yeast)	peptidyl-prolyl cis-trans isomerase (PIN1) / cyclophilin / rotamase / identical to Chain A, Solution Structure Of Pin1at From Arabidopsis Thaliana GI:22218833; contains Pfam profile PF00639: PPIC-type PPIASE domain; go_function: peptidyl-prolyl cis-trans isomerase activity [goid 0003755]								idu	icw			CBSS
		fig|3702.1.peg.8822	At2g18250	Phosphopantetheine adenylyltransferase, type II eukaryotic (EC 2.7.7.3)	Coenzyme A Biosynthesis	25		1.1e-22	fig|190192.1.peg.1500	Methanopyrus kandleri AV19	Archaea; Euryarchaeota; Methanopyri; Methanopyrales; Methanopyraceae; Methanopyrus; Methanopyrus kandleri; Methanopyrus kandleri AV19; Methanopyrus kandleri AV19	Phosphopantetheine adenylyltransferase, type II eukaryotic (EC 2.7.7.3)	Coenzyme A Biosynthesis	0										5.2e-25	fig|4932.3.peg.2924	Phosphopantetheine adenylyltransferase, type II eukaryotic (EC 2.7.7.3)		5.2e-25	fig|4932.3.peg.2924	Saccharomyces cerevisiae (baker's yeast)	Phosphopantetheine adenylyltransferase, type II eukaryotic (EC 2.7.7.3)
		fig|3702.1.peg.8948	At2g19560	proteasome protein-related / weak similarity to 26S proteasome non-ATPase regulatory subunit 3 (26S proteasome regulatory subunit S3) (p58) (Transplantation antigen P91A) (Tum-P91A antigen) (Swiss-Prot:P14685) [Mus musculus]	no subsystem	1		9.1e-17	fig|1313.5.peg.360	Streptococcus pneumoniae OXC141	Bacteria; Firmicutes; Bacilli; Lactobacillales; Streptococcaceae; Streptococcus; Streptococcus pneumoniae OXC141; Streptococcus pneumoniae OXC141	RIKEN cDNA A730042J05 gene	no subsystem	0																															AT2G19560	U_K_K
		fig|3702.1.peg.8980	At2g19870	rRNA methylases	no subsystem	279		3.5e-29	fig|59920.3.peg.56	Prochlorococcus marinus str. NATL2A	Bacteria; Cyanobacteria; Prochlorales; Prochlorococcaceae; Prochlorococcus; Prochlorococcus marinus; Prochlorococcus marinus str. NATL2A; Prochlorococcus marinus str. NATL2A	TrmH family tRNA/rRNA methyltransferase YacO (EC 2.1.1.-)	Conserved gene cluster possibly involved in RNA metabolism	6	8		6.2e-14	fig|210007.1.peg.147	Streptococcus mutans UA159	TrmH family tRNA/rRNA methyltransferase YacO (EC 2.1.1.-)	2	38		9e-21	fig|4932.3.peg.5956	Ribose methyltransferase that modifies a functionally critical, conserved nucleotide in mitochondrial 21S rRNA		3.5e-29	fig|59920.3.peg.56	Prochlorococcus marinus str. NATL2A	rRNA methylases		5.6e-15	fig|83333.1.peg.4090	23S rRNA (guanosine-2'-O-) -methyltransferase rlmB (EC 2.1.1.-)	2	24						cluster		At2g19870
		fig|3702.1.peg.8987	At2g19940	N-acetyl-gamma-glutamyl-phosphate reductase (EC 1.2.1.38)	Arginine Biosynthesis extended	239		1.6e-132	fig|342108.5.peg.1571	Magnetospirillum magneticum AMB-1	Bacteria; Proteobacteria; Alphaproteobacteria; Rhodospirillales; Rhodospirillaceae; Magnetospirillum; Magnetospirillum magneticum; Magnetospirillum magneticum AMB-1; Magnetospirillum magneticum AMB-1	N-acetyl-gamma-glutamyl-phosphate reductase (EC 1.2.1.38)	Arginine Biosynthesis extended	0			1.6e-58	fig|393131.3.peg.1420	Listeria monocytogenes J2818	N-acetyl-gamma-glutamyl-phosphate reductase (EC 1.2.1.38)	5	71						5e-73	fig|1148.1.peg.2588	Synechocystis sp. PCC 6803	N-acetyl-gamma-glutamyl-phosphate reductase (EC 1.2.1.38)								idu	icw
		fig|3702.1.peg.9031	At2g20360	expressed protein	no subsystem	126		4.4e-44	fig|314232.3.peg.3198	Loktanella vestfoldensis SKA53	Bacteria; Proteobacteria; Alphaproteobacteria; Rhodobacterales; Rhodobacteraceae; Loktanella; Loktanella vestfoldensis; Loktanella vestfoldensis SKA53; Loktanella vestfoldensis SKA53	NADH ubiquinone oxidoreductase, putative	no subsystem	3	7		2.1e-24	fig|269482.1.peg.1039	Burkholderia cepacia R1808	NADH dehydrogenase (ubiquinone) 1 alpha subcomplex	4	16						1.8e-16	fig|251221.1.peg.3635	Gloeobacter violaceus PCC 7421	expressed protein												CBSS
		fig|3702.1.peg.9036	At2g20420	Succinyl-CoA ligase [GDP-forming] beta chain (EC 6.2.1.4)	TCA Cycle	242		2e-107	fig|188.1.peg.7638	Magnetospirillum magnetotacticum	Bacteria; Proteobacteria; Alphaproteobacteria; Rhodospirillales; Rhodospirillaceae; Magnetospirillum; Magnetospirillum magnetotacticum; Magnetospirillum magnetotacticum	Succinyl-CoA ligase [ADP-forming] beta chain (EC 6.2.1.5)	TCA Cycle	0			4.1e-91	fig|350703.3.peg.3760	Pseudomonas aeruginosa 2192	Succinyl-CoA ligase [ADP-forming] beta chain (EC 6.2.1.5)	3	51		6e-101	fig|4932.3.peg.2889	Succinyl-CoA ligase [ADP-forming] beta chain (EC 6.2.1.5)							1.4e-86	fig|83333.1.peg.720	Succinyl-CoA ligase [ADP-forming] beta chain (EC 6.2.1.5)	4	40		idu	icw
		fig|3702.1.peg.9074	At2g20690	Riboflavin synthase alpha chain (EC 2.5.1.9)	Riboflavin, FMN and FAD metabolism;riboflavin to FAD	400		2e-54	fig|314260.3.peg.555	Parvularcula bermudensis HTCC2503	Bacteria; Proteobacteria; Alphaproteobacteria; Parvularculales; Parvularculaceae; Parvularcula; Parvularcula bermudensis; Parvularcula bermudensis HTCC2503; Parvularcula bermudensis HTCC2503	Riboflavin synthase alpha chain (EC 2.5.1.9)	Riboflavin, FMN and FAD metabolism	3	67		1e-33	fig|323850.3.peg.2871	Shewanella sp. PV-4	Riboflavin synthase alpha chain (EC 2.5.1.9)	8	100		4.4e-41	fig|4932.3.peg.531	Riboflavin synthase alpha chain (EC 2.5.1.9)							8.3e-24	fig|83333.1.peg.1648	Riboflavin synthase alpha chain (EC 2.5.1.9)	1	8		idu	icw			CBSS
Validated in this study	2	fig|3702.1.peg.9098	At2g20830	Glutamate formiminotransferase (EC 2.1.2.5) @ Glutamate formyltransferase	Histidine Degradation;5-FCL-like protein;Experimental - Histidine Degradation;Experimental - Histidine Degradation	35		3.8e-23	fig|243274.1.peg.836	Thermotoga maritima MSB8	Bacteria; Thermotogae; Thermotogae (class); Thermotogales; Thermotogaceae; Thermotoga; Thermotoga maritima; Thermotoga maritima MSB8; Thermotoga maritima MSB8	Glutamate formiminotransferase (EC 2.1.2.5) @ Glutamate formyltransferase	Histidine Degradation;5-FCL-like protein;Experimental - Histidine Degradation;Experimental - Histidine Degradation	0			1.9e-14	fig|177439.1.peg.2350	Desulfotalea psychrophila LSv54	Glutamate formiminotransferase (EC 2.1.2.5) / Formimidoyltetrahydrofolate cyclodeaminase (EC 4.3.1.4)	3	12																		icw					At2g20830	U_K_K
		fig|3702.1.peg.9105	At2g20890	expressed protein	no subsystem	22		1.2e-32	fig|203124.1.peg.3490	Trichodesmium erythraeum IMS101	Bacteria; Cyanobacteria; Oscillatoriales; Trichodesmium; Trichodesmium erythraeum; Trichodesmium erythraeum IMS101; Trichodesmium erythraeum IMS101	possible photosystem II protein	no subsystem	0			5.4e-14	fig|84588.1.peg.1297	Synechococcus sp. WH 8102	possible photosystem II protein	3	6						1.2e-32	fig|203124.1.peg.3490	Trichodesmium erythraeum IMS101	expressed protein														At2g20890	U_K_U
		fig|3702.1.peg.9109	At2g20920	expressed protein	no subsystem	9		4.2e-16	fig|63737.4.peg.4279	Nostoc punctiforme PCC 73102	Bacteria; Cyanobacteria; Nostocales; Nostocaceae; Nostoc; Nostoc punctiforme; Nostoc punctiforme PCC 73102	DnaJ-class molecular chaperone	no subsystem	0														4.2e-16	fig|63737.1.peg.922	Nostoc punctiforme PCC 73102	expressed protein														At2g20920	K_U_U
		fig|3702.1.peg.9126	At2g21070	RNA large subunit methyltransferase F (EC 2.1.1.51)	no subsystem	116		4.8e-38	fig|218491.3.peg.3398	Erwinia carotovora subsp. atroseptica SCRI1043	Bacteria; Proteobacteria; Gammaproteobacteria; Enterobacteriales; Enterobacteriaceae; Pectobacterium; Pectobacterium atrosepticum; Erwinia carotovora subsp. atroseptica SCRI1043; Erwinia carotovora subsp. atroseptica SCRI1043	Ribosomal RNA large subunit methyltransferase F (EC 2.1.1.51)	no subsystem	0			2.2e-30	fig|211586.1.peg.130	Shewanella oneidensis MR-1	Putative ribosomal RNA small subunit methyltransferase J (EC 2.1.1.-)	2	5											7.7e-36	fig|83333.1.peg.793	Putative ribosomal RNA small subunit methyltransferase J (EC 2.1.1.-)	1	4						cluster		At2g21070	U_K_U
		fig|3702.1.peg.9152	At2g21280	Cell division inhibitor	Experimental-PTPS;CBSS-261594.1.peg.788;CBSS-83333.1.peg.946	320		6.2e-92	fig|165597.1.peg.3371	Crocosphaera watsonii WH 8501	Bacteria; Cyanobacteria; Chroococcales; Crocosphaera; Crocosphaera watsonii; Crocosphaera watsonii WH 8501; Crocosphaera watsonii WH 8501	Cell division inhibitor	Experimental-PTPS	0			1.7e-41	fig|393133.3.peg.951	Listeria monocytogenes 10403S	Cell division inhibitor	4	15						2.9e-90	fig|240292.3.peg.482	Anabaena variabilis ATCC 29413	Cell division inhibitor		7.9e-55	fig|83333.1.peg.2278	Putative sugar nucleotide epimerase	1	6						CBSS		At2g21280
		fig|3702.1.peg.9161	At2g21370	Carbohydrate kinase, FGGY family	no subsystem	44		9e-122	fig|103690.1.peg.4963	Nostoc sp. PCC 7120	Bacteria; Cyanobacteria; Nostocales; Nostocaceae; Nostoc; Nostoc sp. PCC 7120; Nostoc sp. PCC 7120	probable sugar kinase, FGGY family	no subsystem	0			4.5e-12	fig|224308.1.peg.1765	Bacillus subtilis subsp. subtilis str. 168	Xylulose kinase (EC 2.7.1.17)	3	29						9e-122	fig|103690.1.peg.4963	Nostoc sp. PCC 7120	Carbohydrate kinase, FGGY family								idu	icw	cwn
		fig|3702.1.peg.28942	At2g21790	Ribonucleotide reductase of class Ia (aerobic), alpha subunit (EC 1.17.4.1)	Ribonucleotide reduction	228		2.5e-196	fig|411154.5.peg.3281	Gramella forsetii KT0803	Bacteria; Bacteroidetes/Chlorobi group; Bacteroidetes; Flavobacteria; Flavobacteriales; Flavobacteriaceae; Gramella; Gramella forsetii; Gramella forsetii KT0803; Gramella forsetii KT0803	Ribonucleotide reductase of class Ia (aerobic), alpha subunit (EC 1.17.4.1)	Ribonucleotide reduction	1	7		5.1e-81	fig|393130.3.peg.2819	Listeria monocytogenes J0161	Ribonucleotide reductase of class Ia (aerobic), alpha subunit (EC 1.17.4.1)	1	38		0	fig|4932.3.peg.1729	Ribonucleotide reductase of class Ia (aerobic), alpha subunit (EC 1.17.4.1)		1.5e-69	fig|1148.1.peg.1755	Synechocystis sp. PCC 6803	Ribonucleotide reductase of class Ia (aerobic), alpha subunit (EC 1.17.4.1)								idu	icw
		fig|3702.1.peg.9276	At2g22570	isochorismatase hydrolase family protein / contains Pfam profile PF00857: isochorismatase family protein; go_function: catalytic activity [goid 0003824]; go_process: metabolism [goid 0008152]	no subsystem	4		1.1e-66	fig|203124.1.peg.1275	Trichodesmium erythraeum IMS101	Bacteria; Cyanobacteria; Oscillatoriales; Trichodesmium; Trichodesmium erythraeum; Trichodesmium erythraeum IMS101; Trichodesmium erythraeum IMS101	hypothetical protein	no subsystem	0														1.1e-66	fig|203124.1.peg.1275	Trichodesmium erythraeum IMS101	isochorismatase hydrolase family protein / contains Pfam profile PF00857: isochorismatase family protein; go_function: catalytic activity [goid 0003824]; go_process: metabolism [goid 0008152]														AT2G22570	K_U_U
		fig|3702.1.peg.9284	At2g22650	FAD-dependent oxidoreductase family protein	no subsystem	12		2e-29	fig|264201.1.peg.1769	Parachlamydia sp. UWE25	Bacteria; Chlamydiae/Verrucomicrobia group; Chlamydiae; Chlamydiae (class); Chlamydiales; Parachlamydiaceae; Candidatus Protochlamydia; Candidatus Protochlamydia amoebophila; Parachlamydia sp. UWE25; Parachlamydia sp. UWE25	hypothetical protein	no subsystem	0																															AT2G22650	K_U_K
Invalidated	21	fig|3702.1.peg.9365	At2g23390	COGs COG3146	At5g04520 AT1G06240;COG3146 experimental;Pterin metabolism;Pterin metabolism 3;Experimental-Ubiquinone BiosynthesisVDC	163		4e-107	fig|402881.6.peg.2772	Parvibaculum lavamentivorans DS-1	Bacteria; Proteobacteria; Alphaproteobacteria; Rhizobiales; Phyllobacteriaceae; Parvibaculum; Parvibaculum lavamentivorans; Parvibaculum lavamentivorans DS-1	FIG110192: hypothetical protein	COG3146 experimental;CBSS-176299.4.peg.1996A;Pterin metabolism 3	3	7		3.4e-86	fig|314225.3.peg.196	Erythrobacter litoralis HTCC2594	COGs COG3146	3	18						1.8e-66	fig|1148.1.peg.2964	Synechocystis sp. PCC 6803	COGs COG3146								idu				CBSS		At2g23390	U_U_U
Associated with general area of metabolism	63	fig|3702.1.peg.9410	At2g23840	HNH endonuclease family protein	At2g23840	156		1.4e-29	fig|251221.1.peg.3730	Gloeobacter violaceus PCC 7421	Bacteria; Cyanobacteria; Gloeobacteria; Gloeobacterales; Gloeobacter; Gloeobacter violaceus; Gloeobacter violaceus PCC 7421; Gloeobacter violaceus PCC 7421	HNH endonuclease family protein	At2g23840	0			1.1e-21	fig|224914.1.peg.382	Brucella melitensis 16M	5-METHYLCYTOSINE-SPECIFIC RESTRICTION ENZYME A	2	8						1.4e-29	fig|251221.1.peg.3730	Gloeobacter violaceus PCC 7421	HNH endonuclease domain-containing protein / contains Pfam profile PF01844: HNH endonuclease; go_function: endonuclease activity [goid 0004519]										cwn				AT2G23840	K_U_K
		fig|3702.1.peg.9434	At2g24090	LSU ribosomal protein L35p, chloroplast	Ribosome LSU chloroplast	3		8e-12	fig|240292.3.peg.3997	Anabaena variabilis ATCC 29413	Bacteria; Cyanobacteria; Nostocales; Nostocaceae; Anabaena; Anabaena variabilis; Anabaena variabilis ATCC 29413; Anabaena variabilis ATCC 29413	LSU ribosomal protein L35p	Ribosome LSU bacterial	0														8e-12	fig|240292.3.peg.3997	Anabaena variabilis ATCC 29413	LSU ribosomal protein L35p, chloroplast
		fig|3702.1.peg.9482	At2g24580	Monomeric sarcosine oxidase (EC 1.5.3.1)	no subsystem	74		1e-36	fig|164757.7.peg.2468	Mycobacterium sp. JLS	Bacteria; Actinobacteria; Actinobacteria (class); Actinobacteridae; Actinomycetales; Corynebacterineae; Mycobacteriaceae; Mycobacterium; Mycobacterium sp. JLS	sarcosine oxidase	no subsystem	0			4.1e-11	fig|205918.4.peg.487	Pseudomonas syringae pv. syringae B728a	Glycine/D-amino acid oxidases (deaminating)	6	31						1.4e-14	fig|84588.1.peg.227	Synechococcus sp. WH 8102	Monomeric sarcosine oxidase (EC 1.5.3.1)		1.1e-27	fig|83333.1.peg.1044	N-methyl-L-tryptophan oxidase (EC 1.5.3.-)	0	0								At2g24580
		fig|3702.1.peg.9527	At2g25100	Ribonuclease HII (EC 3.1.26.4)	Ribonuclease H	36		1.4e-23	fig|444158.3.peg.1285	Methanococcus maripaludis C6	Archaea; Euryarchaeota; Methanococci; Methanococcales; Methanococcaceae; Methanococcus; Methanococcus maripaludis; Methanococcus maripaludis C6	Ribonuclease HII (EC 3.1.26.4)	DNA replication, archaeal;Conserved gene cluster associated with Met-tRNA formyltransferase;Ribonuclease H	0			3.2e-11	fig|267608.1.peg.1418	Ralstonia solanacearum GMI1000	Ribonuclease HII (EC 3.1.26.4)	7	27		6.2e-47	fig|4932.3.peg.5400	Ribonuclease HII (EC 3.1.26.4)																	cluster
Specific prediction, testing not started	36	fig|3702.1.peg.9542	At2g25280	COG1355, Predicted dioxygenase	tRNA modification Archaea;COG2078	88		1.3e-21	fig|243233.4.peg.193	Methylococcus capsulatus str. Bath	Bacteria; Proteobacteria; Gammaproteobacteria; Methylococcales; Methylococcaceae; Methylococcus; Methylococcus capsulatus; Methylococcus capsulatus str. Bath; Methylococcus capsulatus str. Bath	Candidate gene for the hypothesized phosphomevalonate decarboxylase; COG1355, Predicted dioxygenase	tRNA modification Archaea;Isoprenoid Biosynthesis	2	12		3e-16	fig|292415.3.peg.1586	Thiobacillus denitrificans ATCC 25259	COG1355, Predicted dioxygenase	1	22		1.3e-46	fig|4932.3.peg.3515	Hypothetical ORF																			At2g25280	U_K_U
		fig|3702.1.peg.9583	At2g25660	expressed protein	no subsystem	20		2.1e-39	fig|269084.3.peg.183	Synechococcus elongatus PCC 6301	Bacteria; Cyanobacteria; Chroococcales; Synechococcus; Synechococcus elongatus; Synechococcus elongatus PCC 6301; Synechococcus elongatus PCC 6301	Protein of unknown function DUF490	no subsystem	1	7		8.4e-12	fig|84588.1.peg.1483	Synechococcus sp. WH 8102	Large exoproteins involved in heme utilization or adhesion	8	11						2.1e-39	fig|269084.3.peg.183	Synechococcus elongatus PCC 6301	expressed protein								idu						At2g25660	U_U_U
Associated with general area of metabolism	77	fig|3702.1.peg.9604	At2g25830	Concerved hypothetical protein yebC	At2g25830	314		8.5e-35	fig|243161.4.peg.823	Chlamydia muridarum Nigg	Bacteria; Chlamydiae/Verrucomicrobia group; Chlamydiae; Chlamydiae (class); Chlamydiales; Chlamydiaceae; Chlamydia; Chlamydia muridarum; Chlamydia muridarum Nigg; Chlamydia muridarum Nigg	FIG000859: hypothetical protein	RuvABC plus a hypothetical;At2g25830	1	4		2.2e-22	fig|350703.3.peg.1024	Pseudomonas aeruginosa 2192	FIG000859 (not subsystem-based): hypothetical protein	8	56						4.4e-23	fig|240292.3.peg.1912	Anabaena variabilis ATCC 29413	Concerved hypothetical protein yebC		4.5e-28	fig|83333.1.peg.1960	FIG007491 (not subsystem-based): hypothetical protein	0	0								At2g25830	K_K_U
		fig|3702.1.peg.9605	At2g25840	Tryptophanyl-tRNA synthetase (EC 6.1.1.2), chloroplast	tRNA aminoacylation, Trp	357		6e-116	fig|1140.3.peg.1163	Synechococcus elongatus PCC 7942	Bacteria; Cyanobacteria; Chroococcales; Synechococcus; Synechococcus elongatus; Synechococcus elongatus PCC 7942; Synechococcus elongatus PCC 7942	Tryptophanyl-tRNA synthetase (EC 6.1.1.2) ## proteobacterial type	tRNA aminoacylation, Trp	0			1.1e-70	fig|314225.3.peg.927	Erythrobacter litoralis HTCC2594	Tryptophanyl-tRNA synthetase (EC 6.1.1.2)	1	22		1.5e-50	fig|4932.3.peg.1316	Tryptophanyl-tRNA synthetase (EC 6.1.1.2), mitochondrial		6e-116	fig|1140.3.peg.1163	Synechococcus elongatus PCC 7942	Tryptophanyl-tRNA synthetase (EC 6.1.1.2), chloroplast		1.8e-75	fig|83333.1.peg.3319	Tryptophanyl-tRNA synthetase (EC 6.1.1.2)	5	11		idu	icw	cwn	cwh
		fig|3702.1.peg.9610	At2g25870	FIG000233: metal-dependent hydrolase	Phosphate metabolism	396		2.6e-28	fig|257314.1.peg.545	Lactobacillus johnsonii NCC 533	Bacteria; Firmicutes; Bacilli; Lactobacillales; Lactobacillaceae; Lactobacillus; Lactobacillus johnsonii; Lactobacillus johnsonii NCC 533; Lactobacillus johnsonii NCC 533	contains haloacid dehalogenase-like hydrolase domain	no subsystem	1	7		3e-16	fig|205922.3.peg.5227	Pseudomonas fluorescens PfO-1	predicted metal-dependent hydrolase	6	43						3.3e-16	fig|221360.3.peg.1457	Synechococcus sp. RS9917	predicted metal-dependent hydrolase		7.5e-20	fig|83333.1.peg.3633	Putative hydrolase of the HAD superfamily	0	0			icw			cluster CBSS		At2g25870
		fig|3702.1.peg.9645	At2g26230	uricase / urate oxidase / nodulin 35, putative / identical to uricase SP:O04420 from [Arabidopsis thaliana]; go_function: urate oxidase activity [goid 0004846]; go_process: purine base metabolism [goid 0006144]	no subsystem	15		4.4e-43	fig|106370.11.peg.1891	Frankia sp. Ccl3	Bacteria; Actinobacteria; Actinobacteria (class); Actinobacteridae; Actinomycetales; Frankineae; Frankiaceae; Frankia; Frankia sp. Ccl3	Uricase	no subsystem	0			2.7e-11	fig|224308.1.peg.3251	Bacillus subtilis subsp. subtilis str. 168	Uricase (EC 1.7.3.3)	4	15																					CBSS
		fig|3702.1.peg.9667	At2g26470	expressed protein / contains PF02586: Uncharacterized ACR, COG2135; weak similarity to NF-M protein (GI:205688) [Rattus norvegicus]	no subsystem	180		7.3e-42	fig|243231.1.peg.40	Geobacter sulfurreducens PCA	Bacteria; Proteobacteria; delta/epsilon subdivisions; Deltaproteobacteria; Desulfuromonadales; Geobacteraceae; Geobacter; Geobacter sulfurreducens; Geobacter sulfurreducens PCA; Geobacter sulfurreducens PCA	hypothetical protein	no subsystem	0			2.1e-20	fig|266834.1.peg.2403	Sinorhizobium meliloti 1021	miscellaneous; hypothetical/global homology	5	11		6.2e-33	fig|4932.3.peg.4880	syntenic homolog of Saccharomyces cerevisiae YMR114C		2.6e-39	fig|240292.3.peg.4344	Anabaena variabilis ATCC 29413	expressed protein / contains PF02586: Uncharacterized ACR, COG2135; weak similarity to NF-M protein (GI:205688) [Rattus norvegicus]		2.5e-18	fig|83333.1.peg.1911	Gifsy-2 prophage protein	0	0								At2g26470	U_K_K
		fig|3702.1.peg.9675	At2g26540	Uroporphyrinogen-III synthase (EC 4.2.1.75)	CPO analysis;Heme and Siroheme Biosynthesis;Heme temp review;Experimental tye	4		2.6e-22	fig|300852.3.peg.1819	Thermus thermophilus HB8	Bacteria; Deinococcus-Thermus; Deinococci; Thermales; Thermaceae; Thermus; Thermus thermophilus; Thermus thermophilus HB8; Thermus thermophilus HB8	Uroporphyrinogen-III synthase (EC 4.2.1.75)	Experimental- Heme;Coproporphyrinogen III oxidases Experimental;Heme and Siroheme Biosynthesis;Heme temp review	0																									idu
		fig|3702.1.peg.9705	At2g26800	Hydroxymethylglutaryl-CoA lyase (EC 4.1.3.4)	Leucine Degradation and HMG-CoA Metabolism;HMG-CoA	197		6e-102	fig|159087.4.peg.190	Dechloromonas aromatica RCB	Bacteria; Proteobacteria; Betaproteobacteria; Rhodocyclales; Rhodocyclaceae; Dechloromonas; Dechloromonas aromatica; Dechloromonas aromatica RCB; Dechloromonas aromatica RCB	Hydroxymethylglutaryl-CoA lyase (EC 4.1.3.4)	HMG CoA Synthesis;Branched chain amino acid degradation regulons	2	38		3.4e-93	fig|323850.3.peg.1499	Shewanella sp. PV-4	Hydroxymethylglutaryl-CoA lyase (EC 4.1.3.4)	5	59																	idu	icw
		fig|3702.1.peg.9719	At2g26930	4-diphosphocytidyl-2-C-methyl-D-erythritol kinase (EC 2.7.1.148)	rRNA methylation in clusters;Nonmevalonate Branch of Isoprenoid Biosynthesis;Isoprenoid Biosynthesis	316		2.3e-58	fig|264201.1.peg.1589	Parachlamydia sp. UWE25	Bacteria; Chlamydiae/Verrucomicrobia group; Chlamydiae; Chlamydiae (class); Chlamydiales; Parachlamydiaceae; Candidatus Protochlamydia; Candidatus Protochlamydia amoebophila; Parachlamydia sp. UWE25; Parachlamydia sp. UWE25	4-diphosphocytidyl-2-C-methyl-D-erythritol kinase (EC 2.7.1.148)	rRNA methylation in clusters;Nonmevalonate Branch of Isoprenoid Biosynthesis;Isoprenoid Biosynthesis	6	11		1.2e-22	fig|316407.3.peg.1169	Escherichia coli W3110	4-diphosphocytidyl-2-C-methyl-D-erythritol kinase (EC 2.7.1.148)	9	53						3.1e-28	fig|74546.3.peg.54	Prochlorococcus marinus str. MIT 9312	4-diphosphocytidyl-2-C-methyl-D-erythritol kinase (CMK) (CDPMEK) / identical to 4-diphosphocytidyl-2-C-methyl-D-erythritol kinase, chloroplast precursor (CMK) (4-(cytidine-5'-diphospho)-2-C-methyl- D-erythritol kinase)(CDPMEK) [Arabidopsis thaliana] SWISS-PROT:O81014; go_function: 4-diphosphocytidyl-2C-methyl-D-erythritol kinase activity [goid 0008698]		1.2e-22	fig|83333.1.peg.1194	4-diphosphocytidyl-2-C-methyl-D-erythritol kinase (EC 2.7.1.148)	8	35			icw			cluster
		fig|3702.1.peg.9721	At2g26970	3'-to-5' oligoribonuclease (orn)	no subsystem	247		8.9e-41	fig|262728.1.peg.1094	Haemophilus influenzae R2866	Bacteria; Proteobacteria; Gammaproteobacteria; Pasteurellales; Pasteurellaceae; Haemophilus; Haemophilus influenzae; Haemophilus influenzae R2866; Haemophilus influenzae R2866	3'-to-5' oligoribonuclease (orn)	RNA processing and degradation, bacterial	1	26		4e-33	fig|350703.3.peg.3406	Pseudomonas aeruginosa 2192	Oligoribonuclease (EC 3.1.-.-)	6	41		2e-29	fig|4932.3.peg.4151	Oligoribonuclease (EC 3.1.-.-)		2e-29	fig|4932.3.peg.4151	Saccharomyces cerevisiae (baker's yeast)	Oligoribonuclease (EC 3.1.-.-)		3e-36	fig|83333.1.peg.4075	Oligoribonuclease (EC 3.1.-.-)	7	23		idu		cwn
		fig|3702.1.peg.9791	At2g27490	Dephospho-CoA kinase (EC 2.7.1.24)	Coenzyme A Biosynthesis	244		2.2e-39	fig|96561.3.peg.2178	Desulfococcus oleovorans Hxd3	Bacteria; Proteobacteria; delta/epsilon subdivisions; Deltaproteobacteria; Desulfobacterales; Desulfobacteraceae; Desulfococcus; Desulfococcus oleovorans; Desulfococcus oleovorans Hxd3	Dephospho-CoA kinase (EC 2.7.1.24)	Coenzyme A Biosynthesis	0			3e-20	fig|290398.4.peg.2750	Chromohalobacter salexigens DSM 3043	Dephospho-CoA kinase (EC 2.7.1.24)	7	58		2.4e-25	fig|4932.3.peg.1235	Dephospho-CoA kinase (EC 2.7.1.24)		8e-29	fig|240292.3.peg.765	Anabaena variabilis ATCC 29413	Dephospho-CoA kinase (EC 2.7.1.24)								idu
		fig|3702.1.peg.9805	At2g27590	expressed protein	no subsystem	5		8e-40	fig|264462.1.peg.887	Bdellovibrio bacteriovorus HD100	Bacteria; Proteobacteria; delta/epsilon subdivisions; Deltaproteobacteria; Bdellovibrionales; Bdellovibrionaceae; Bdellovibrio; Bdellovibrio bacteriovorus; Bdellovibrio bacteriovorus HD100; Bdellovibrio bacteriovorus HD100	SAM-dependent methyltransferases	no subsystem	0																															At2g27590	U_U_U
		fig|3702.1.peg.9858	At2g28100	Alpha-L-fucosidase (EC 3.2.1.51)	L-fucose utilization;L-fucose utilization temp	95		4e-110	fig|195102.1.peg.1939	Clostridium perfringens str. 13	Bacteria; Firmicutes; Clostridia; Clostridiales; Clostridiaceae; Clostridium; Clostridium perfringens; Clostridium perfringens str. 13; Clostridium perfringens str. 13	Alpha-L-fucosidase (EC 3.2.1.51)	L-fucose utilization;L-fucose utilization temp	0			3.1e-94	fig|817.2.peg.114	Bacteroides fragilis NCTC 9343	glycosyl hydrolase family 29 (alpha-L-fucosidase)	3	12						7.7e-18	fig|63737.1.peg.1024	Nostoc punctiforme PCC 73102	Alpha-L-fucosidase (EC 3.2.1.51)								idu						At2g28100	K_K_U
		fig|3702.1.peg.10010	At2g29630	Thiamin biosynthesis protein ThiC	Iron-sulfur proteins catalog experimental;Thiamin biosynthesis;COG2363	257		1.1e-200	fig|272558.1.peg.1933	Bacillus halodurans C-125	Bacteria; Firmicutes; Bacilli; Bacillales; Bacillaceae; Bacillus; Bacillus halodurans; Bacillus halodurans C-125; Bacillus halodurans C-125	Thiamin biosynthesis protein ThiC	Iron-sulfur proteins catalog experimental;Thiamin biosynthesis;COG2363	0			3.6e-185	fig|316407.3.peg.3160	Escherichia coli W3110	Thiamin biosynthesis protein ThiC	4	28											3.6e-185	fig|83333.1.peg.3907	Thiamin biosynthesis protein ThiC	4	21		idu	icw			cluster experimental
		fig|3702.1.peg.10071	At2g30200	expressed protein	no subsystem	266		1.4e-81	fig|314230.3.peg.167	Blastopirellula marina DSM 3645	Bacteria; Planctomycetes; Planctomycetacia; Planctomycetales; Planctomycetaceae; Blastopirellula; Blastopirellula marina; Blastopirellula marina DSM 3645; Blastopirellula marina DSM 3645	Malonyl CoA-acyl carrier protein transacylase (EC 2.3.1.39)	COG1399;Fatty Acid Biosynthesis FASII	2	42		1.3e-36	fig|269482.1.peg.4653	Burkholderia cepacia R1808	Malonyl CoA-acyl carrier protein transacylase (EC 2.3.1.39)	9	93						8.4e-43	fig|251221.1.peg.2145	Gloeobacter violaceus PCC 7421	expressed protein		1.4e-45	fig|83333.1.peg.1077	Malonyl CoA-acyl carrier protein transacylase (EC 2.3.1.39)	11	73		idu	icw
		fig|3702.1.peg.10148	At2g30920	3,4-dihydroxy-5-hexaprenylbenzoate methyltransferase (EC 2.1.1.114)	Ubiquinone Biosynthesis;Experimental-Ubiquinone BiosynthesisVDC	247		5e-67	fig|402881.6.peg.1717	Parvibaculum lavamentivorans DS-1	Bacteria; Proteobacteria; Alphaproteobacteria; Rhizobiales; Phyllobacteriaceae; Parvibaculum; Parvibaculum lavamentivorans; Parvibaculum lavamentivorans DS-1	3-demethylubiquinone-9 3-methyltransferase (EC 2.1.1.64)	Ubiquinone Biosynthesis	7	12		3.4e-41	fig|269482.1.peg.2573	Burkholderia cepacia R1808	Ubiquinone biosynthesis SAM-dependent O-methyltransferase (EC 2.1.1.-)	4	32		3.8e-24	fig|4932.3.peg.5634	3,4-dihydroxy-5-hexaprenylbenzoate methyltransferase (EC 2.1.1.114)							1.4e-42	fig|83333.1.peg.2205	Ubiquinone biosynthesis SAM-dependent O-methyltransferase (EC 2.1.1.-)	1	12		idu						At2g30920
		fig|3702.1.peg.10259	At2g31955	Molybdenum cofactor biosynthesis protein MoaA	YgfZ;Molybdenum cofactor biosynthesis;Scaffold proteins for [4Fe-4S] cluster assembly (MRP family);Iron-sulfur proteins catalog experimental	387		1.6e-78	fig|313593.3.peg.2956	Flavobacterium sp. MED217	Bacteria; Bacteroidetes/Chlorobi group; Bacteroidetes; Flavobacteria; Flavobacteriales; Flavobacteriaceae; Leeuwenhoekiella; Flavobacterium sp. MED217; Flavobacterium sp. MED217	Molybdenum cofactor biosynthesis protein MoaA	YgfZ;Molybdenum cofactor biosynthesis;Scaffold proteins for [4Fe-4S] cluster assembly (MRP family);Iron-sulfur proteins catalog experimental	4	24		4.7e-62	fig|393128.3.peg.812	Listeria monocytogenes F6900	Molybdenum cofactor biosynthesis protein A	7	63						2.9e-48	fig|63737.1.peg.3327	Nostoc punctiforme PCC 73102	Molybdenum cofactor biosynthesis protein A		8e-46	fig|83333.1.peg.767	Molybdenum cofactor biosynthesis protein A	4	38		idu	icw			experimental
		fig|3702.1.peg.10323	At2g32520	Dienelactone hydrolase family	no subsystem	125		1e-38	fig|312153.3.peg.1308	Polynucleobacter sp. QLW-P1DMWA-1	Bacteria; Proteobacteria; Betaproteobacteria; Burkholderiales; Burkholderiaceae; Polynucleobacter; Polynucleobacter sp. QLW-P1DMWA-1	Dienelactone hydrolase family	no subsystem	0			5.5e-15	fig|314225.3.peg.416	Erythrobacter litoralis HTCC2594	Dienelactone hydrolase (EC 3.1.1.45)	3	10						4.1e-13	fig|103690.1.peg.5093	Nostoc sp. PCC 7120	dienelactone hydrolase family protein / low similarity to dienelactone hydrolase [Pseudomonas resinovorans] GI:13094163; contains Pfam profile PF01738: Dienelactone hydrolase family; go_function: hydrolase activity [goid 0016787]										cwn
		fig|3702.1.peg.10334	At2g32640	Lycopene cyclase, CruP type	Myxoxanthophyll biosynthesis in Cyanobacteria	26		1.5e-126	fig|63737.4.peg.4390	Nostoc punctiforme PCC 73102	Bacteria; Cyanobacteria; Nostocales; Nostocaceae; Nostoc; Nostoc punctiforme; Nostoc punctiforme PCC 73102	Lycopene cyclase, CruP type	Myxoxanthophyll biosynthesis in Cyanobacteria	0														5e-127	fig|63737.1.peg.3615	Nostoc punctiforme PCC 73102	expressed protein														At2g32640	K_U_U
		fig|3702.1.peg.10409	At2g33255	haloacid dehalogenase-like hydrolase family protein / contains InterPro accession IPR005834: Haloacid dehalogenase-like hydrolase; go_function: hydrolase activity [goid 0016787]	no subsystem	40		2e-18	fig|243231.1.peg.689	Geobacter sulfurreducens PCA	Bacteria; Proteobacteria; delta/epsilon subdivisions; Deltaproteobacteria; Desulfuromonadales; Geobacteraceae; Geobacter; Geobacter sulfurreducens; Geobacter sulfurreducens PCA; Geobacter sulfurreducens PCA	HAD-superfamily hydrolase, subfamily IA, variant 1	no subsystem	0			2.2e-14	fig|190486.1.peg.644	Xanthomonas axonopodis pv. citri str. 306	hydrolase, haloacid dehalogenase-like family	1	4		3.4e-23	fig|4932.3.peg.5877	Hypothetical ORF
		fig|3702.1.peg.10433	At2g33450	LSU ribosomal protein L28p, chloroplast	Ribosome LSU chloroplast	36		2.3e-22	fig|197221.1.peg.2460	Thermosynechococcus elongatus BP-1	Bacteria; Cyanobacteria; Chroococcales; Thermosynechococcus; Thermosynechococcus elongatus; Thermosynechococcus elongatus BP-1; Thermosynechococcus elongatus BP-1	LSU ribosomal protein L28p	Ribosome LSU bacterial;DOE - COG0523;COG0523	0			1.8e-11	fig|398578.3.peg.5347	Delftia acidovorans SPH-1	LSU ribosomal protein L28p	1	15						2.3e-22	fig|197221.1.peg.2460	Thermosynechococcus elongatus BP-1	LSU ribosomal protein L28p, chloroplast
		fig|3702.1.peg.10463	At2g33740	copper-binding protein (CUTA) / identical to copper-binding protein CUTA GI:12963361 from [Arabidopsis thaliana]; contains Pfam profile: PF03091 CutA1 divalent ion tolerance protein; go_component: chloroplast [goid 0009507]; go_function: copper ion binding [goid 0005507]	no subsystem	130		1.4e-23	fig|300852.3.peg.1635	Thermus thermophilus HB8	Bacteria; Deinococcus-Thermus; Deinococci; Thermales; Thermaceae; Thermus; Thermus thermophilus; Thermus thermophilus HB8; Thermus thermophilus HB8	Periplasmic divalent cation tolerance protein cutA	Copper homeostasis: copper tolerance;Biogenesis of c-type cytochromes	0			1e-18	fig|380703.5.peg.754	Aeromonas hydrophila subsp. hydrophila ATCC 7966	Periplasmic divalent cation tolerance protein cutA	1	14						1.8e-18	fig|197221.1.peg.619	Thermosynechococcus elongatus BP-1	copper-binding protein (CUTA) / identical to copper-binding protein CUTA GI:12963361 from [Arabidopsis thaliana]; contains Pfam profile: PF03091 CutA1 divalent ion tolerance protein; go_component: chloroplast [goid 0009507]; go_function: copper ion binding [goid 0005507]		2.7e-19	fig|83333.1.peg.4048	Periplasmic divalent cation tolerance protein cutA	0	0			icw
		fig|3702.1.peg.10497	At2g34090	expressed protein	no subsystem	36		7e-28	fig|391774.5.peg.1883	Desulfovibrio vulgaris subsp. vulgaris DP4	Bacteria; Proteobacteria; delta/epsilon subdivisions; Deltaproteobacteria; Desulfovibrionales; Desulfovibrionaceae; Desulfovibrio; Desulfovibrio vulgaris; Desulfovibrio vulgaris subsp. vulgaris; Desulfovibrio vulgaris subsp. vulgaris DP4; Desulfovibrio vulgaris subsp. vulgaris DP4	Transporter	no subsystem	0			1.7e-11	fig|226185.1.peg.699	Enterococcus faecalis V583	Hypothetical protein UPF0052	2	50		3.2e-49	fig|4932.3.peg.5465	syntenic homolog of Saccharomyces cerevisiae YNL011C																			At2g34090	U_K_K
		fig|3702.1.peg.10541	At2g34470	Urease accessory protein UreG	Urease subunits;Urea decomposition	221		1e-83	fig|404589.4.peg.3465	Anaeromyxobacter sp. Fw109-5	Bacteria; Proteobacteria; delta/epsilon subdivisions; Deltaproteobacteria; Myxococcales; Cystobacterineae; Myxococcaceae; Anaeromyxobacter; Anaeromyxobacter sp. Fw109-5; Anaeromyxobacter sp. Fw109-5	Urease accessory protein UreG	Urease subunits;Urea decomposition	4	24		2.1e-46	fig|205918.4.peg.2673	Pseudomonas syringae pv. syringae B728a	Urease accessory protein UreG	5	42						1.9e-63	fig|240292.3.peg.3452	Anabaena variabilis ATCC 29413	Urease accessory protein UreG								idu	icw
		fig|3702.1.peg.10546	At2g34520	SSU ribosomal protein S14p (S29e), mitochondrial	Ribosome SSU mitochondrial	43		8.6e-16	fig|316057.3.peg.2851	Rhodopseudomonas palustris BisB5	Bacteria; Proteobacteria; Alphaproteobacteria; Rhizobiales; Bradyrhizobiaceae; Rhodopseudomonas; Rhodopseudomonas palustris; Rhodopseudomonas palustris BisB5; Rhodopseudomonas palustris BisB5	SSU ribosomal protein S14p (S29e) ## Zinc-independent	DOE - COG0523;Ribosome SSU bacterial;COG0523	16	13		4.5e-11	fig|269482.1.peg.5180	Burkholderia cepacia R1808	SSU ribosomal protein S14p (S29e)	14	52						4.5e-11	fig|203124.1.peg.2643	Trichodesmium erythraeum IMS101	SSU ribosomal protein S14p (S29e), mitochondrial								idu	icw
		fig|3702.1.peg.10566	At2g34680	leucine-rich repeat family protein / contains leucine rich repeat (LRR) domains, Pfam:PF00560; identical to cDNA hypothetical protein (AIR9) mRNA, partial cds GI:3695020; go_function: protein binding [goid 0005515]; go_process: response to auxin stimulus [goid 0009733]; go_process: lateral root morphogenesis [goid 0010102]	no subsystem	2		9.3e-11	fig|226900.1.peg.483	Bacillus cereus ATCC 14579	Bacteria; Firmicutes; Bacilli; Bacillales; Bacillaceae; Bacillus; Bacillus cereus group; Bacillus cereus; Bacillus cereus ATCC 14579; Bacillus cereus ATCC 14579	Flagellar assembly protein FliH	Flagellum	1	4		9.3e-11	fig|226900.1.peg.483	Bacillus cereus ATCC 14579	Flagellar assembly protein fliH	1	4
		fig|3702.1.peg.10597	At2g35035	Urease accessory protein UreD	Urease subunits;Urea decomposition	35		4e-34	fig|404589.4.peg.3461	Anaeromyxobacter sp. Fw109-5	Bacteria; Proteobacteria; delta/epsilon subdivisions; Deltaproteobacteria; Myxococcales; Cystobacterineae; Myxococcaceae; Anaeromyxobacter; Anaeromyxobacter sp. Fw109-5; Anaeromyxobacter sp. Fw109-5	Urease accessory protein UreD	Urease subunits;Urea decomposition	4	22		5e-11	fig|357809.4.peg.679	Clostridium phytofermentans ISDg	Urease accessory protein UreD	7	27																		icw
		fig|3702.1.peg.10598	At2g35040	IMP cyclohydrolase (EC 3.5.4.10) / Phosphoribosylaminoimidazolecarboxamide formyltransferase (EC 2.1.2.3)	De Novo Purine Biosynthesis;De Novo Purine Biosynthesis;ZZ gjo scratch;ZZ gjo scratch;5-FCL-like protein	309		2e-143	fig|243164.3.peg.1385	Dehalococcoides ethenogenes 195	Bacteria; Chloroflexi; Dehalococcoidetes; Dehalococcoides; Dehalococcoides ethenogenes; Dehalococcoides ethenogenes 195; Dehalococcoides ethenogenes 195	IMP cyclohydrolase (EC 3.5.4.10) / Phosphoribosylaminoimidazolecarboxamide formyltransferase (EC 2.1.2.3)	De Novo Purine Biosynthesis;De Novo Purine Biosynthesis;ZZ gjo scratch;ZZ gjo scratch;5-FCL-like protein	2	16		9e-130	fig|393131.3.peg.1613	Listeria monocytogenes J2818	IMP cyclohydrolase (EC 3.5.4.10) / Phosphoribosylaminoimidazolecarboxamide formyltransferase (EC 2.1.2.3)	7	43						2e-118	fig|59920.3.peg.1382	Prochlorococcus marinus str. NATL2A	IMP cyclohydrolase (EC 3.5.4.10) / Phosphoribosylaminoimidazolecarboxamide formyltransferase (EC 2.1.2.3)		1e-120	fig|83333.1.peg.3919	IMP cyclohydrolase (EC 3.5.4.10) / Phosphoribosylaminoimidazolecarboxamide formyltransferase (EC 2.1.2.3)	1	34		idu	icw			CBSS
		fig|3702.1.peg.10638	At2g35450	amidohydrolase family / similar to fluorene degradation (FldB) protein (GI:7573256) [Sphingomonas sp. LB126]; similar to 2-pyrone-4,6-dicarboxylic acid hydrolase (GI:3738249) [Sphingomonas paucimobilis]; contains Pfam PF04909: Amidohydrolase family; go_function: hydrolase activity [goid 0016787]	no subsystem	5		2.1e-29	fig|234267.9.peg.6211	Solibacter usitatus Ellin6076	Bacteria; Fibrobacteres/Acidobacteria group; Acidobacteria; Solibacteres; Solibacterales; Solibacteraceae; Solibacter; Solibacter usitatus; Solibacter usitatus Ellin6076; Solibacter usitatus Ellin6076	putative 2-pyrone-4,6-dicarboxylic acid hydrolase	no subsystem	0																															At2g35450	K_U_K
		fig|3702.1.peg.10726	At2g36230	Phosphoribosylformimino-5-aminoimidazole carboxamide ribotide isomerase (EC 5.3.1.16)	Tryptophan synthesis;Histidine transporter and regulator;Histidine Biosynthesis	5		1.3e-71	fig|177439.1.peg.5	Desulfotalea psychrophila LSv54	Bacteria; Proteobacteria; delta/epsilon subdivisions; Deltaproteobacteria; Desulfobacterales; Desulfobulbaceae; Desulfotalea; Desulfotalea psychrophila; Desulfotalea psychrophila LSv54; Desulfotalea psychrophila LSv54	Phosphoribosylformimino-5-aminoimidazole carboxamide ribotide isomerase (EC 5.3.1.16)	Tryptophan synthesis;Histidine transporter and regulator;Histidine Biosynthesis	0			1.1e-12	fig|190192.1.peg.362	Methanopyrus kandleri AV19	Phosphoribosylformimino-5-aminoimidazole carboxamide ribotide isomerase (EC 5.3.1.16)	1	34		1.1e-51	fig|4932.3.peg.1781	Phosphoribosylformimino-5-aminoimidazole carboxamide ribotide isomerase (EC 5.3.1.16)														icw
		fig|3702.1.peg.10791	At2g36885	expressed protein	no subsystem	4		2e-24	fig|203124.1.peg.4982	Trichodesmium erythraeum IMS101	Bacteria; Cyanobacteria; Oscillatoriales; Trichodesmium; Trichodesmium erythraeum; Trichodesmium erythraeum IMS101; Trichodesmium erythraeum IMS101	expressed protein	no subsystem	0														2e-24	fig|203124.1.peg.4982	Trichodesmium erythraeum IMS101	expressed protein														At2g36885	U_U_U
		fig|3702.1.peg.10835	At2g37330	YbbM seven transmembrane helix protein	Broadly distributed proteins not in subsystems	204		5.4e-47	fig|273068.3.peg.134	Thermoanaerobacter tengcongensis MB4	Bacteria; Firmicutes; Clostridia; Thermoanaerobacteriales; Thermoanaerobacteriaceae; Thermoanaerobacter; Thermoanaerobacter tengcongensis; Thermoanaerobacter tengcongensis MB4; Thermoanaerobacter tengcongensis MB4	YbbM seven transmembrane helix protein	Broadly distributed proteins not in subsystems	1	12		6.2e-43	fig|316407.3.peg.476	Escherichia coli W3110	Putative YbbM family transport protein, metal resistance protein	7	27						1.3e-29	fig|69042.3.peg.2883	Synechococcus sp. WH 5701	expressed protein / and genefinder		6.2e-43	fig|83333.1.peg.487	Putative YbbM family transport protein, metal resistance protein	1	15						CBSS		At2g37330
		fig|3702.1.peg.10855	At2g37500	Glutamate N-acetyltransferase (EC 2.3.1.35) / N-acetylglutamate synthase (EC 2.3.1.1)	Arginine Biosynthesis extended;Arginine Biosynthesis extended	312		3e-126	fig|240292.3.peg.2545	Anabaena variabilis ATCC 29413	Bacteria; Cyanobacteria; Nostocales; Nostocaceae; Anabaena; Anabaena variabilis; Anabaena variabilis ATCC 29413; Anabaena variabilis ATCC 29413	Glutamate N-acetyltransferase (EC 2.3.1.35) / N-acetylglutamate synthase (EC 2.3.1.1)	Arginine Biosynthesis extended;Arginine Biosynthesis extended	0			8.3e-80	fig|393131.3.peg.1419	Listeria monocytogenes J2818	Glutamate N-acetyltransferase (EC 2.3.1.35) / N-acetylglutamate synthase (EC 2.3.1.1)	7	61		3.4e-57	fig|4932.3.peg.4825	Glutamate N-acetyltransferase (EC 2.3.1.35) / N-acetylglutamate synthase (EC 2.3.1.1)		3e-126	fig|240292.3.peg.2545	Anabaena variabilis ATCC 29413	Glutamate N-acetyltransferase (EC 2.3.1.35) / N-acetylglutamate synthase (EC 2.3.1.1)								idu	icw
		fig|3702.1.peg.10911	At2g38040	acetyl co-enzyme A carboxylase carboxyltransferase alpha subunit family / contains Pfam profile: PF03255: Acetyl co-enzyme A carboxylase carboxyltransferase alpha subunit; go_component: acetyl-CoA carboxylase complex [goid 0009317]; go_function: acetyl-CoA carboxylase activity [goid 0003989]; go_process: fatty acid biosynthesis [goid 0006633]	no subsystem	303		1.8e-85	fig|269084.3.peg.1340	Synechococcus elongatus PCC 6301	Bacteria; Cyanobacteria; Chroococcales; Synechococcus; Synechococcus elongatus; Synechococcus elongatus PCC 6301; Synechococcus elongatus PCC 6301	Acetyl-coenzyme A carboxyl transferase alpha chain (EC 6.4.1.2)	Fatty Acid Biosynthesis FASII;Na+ translocating decarboxylases and related biotin-dependent enzymes	0			1.9e-71	fig|393131.3.peg.1396	Listeria monocytogenes J2818	Acetyl-coenzyme A carboxyl transferase alpha chain (EC 6.4.1.2)	6	39						1.8e-85	fig|269084.3.peg.1340	Synechococcus elongatus PCC 6301	acetyl co-enzyme A carboxylase carboxyltransferase alpha subunit family / contains Pfam profile: PF03255: Acetyl co-enzyme A carboxylase carboxyltransferase alpha subunit; go_component: acetyl-CoA carboxylase complex [goid 0009317]; go_function: acetyl-CoA carboxylase activity [goid 0003989]; go_process: fatty acid biosynthesis [goid 0006633]		1.6e-62	fig|83333.1.peg.185	Acetyl-coenzyme A carboxyl transferase alpha chain (EC 6.4.1.2)	4	15		idu	icw
Specific prediction, testing not started	35	fig|3702.1.peg.10984	At2g38710	COG2078: Uncharacterized ACR	tRNA modification Archaea;COG2078	3		7.9e-12	fig|190192.1.peg.486	Methanopyrus kandleri AV19	Archaea; Euryarchaeota; Methanopyri; Methanopyrales; Methanopyraceae; Methanopyrus; Methanopyrus kandleri; Methanopyrus kandleri AV19; Methanopyrus kandleri AV19	COG2078: Uncharacterized ACR	tRNA modification Archaea;COG2078	0										9.7e-26	fig|4932.3.peg.6044	Hypothetical ORF
		fig|3702.1.peg.11022	At2g39080	expressed protein	no subsystem	3		2.3e-11	fig|97084.1.peg.989	Bacteriovorax marinus SJ	Bacteria; Proteobacteria; delta/epsilon subdivisions; Deltaproteobacteria; Bdellovibrionales; Bacteriovoracaceae; Bacteriovorax; Bacteriovorax marinus SJ; Bacteriovorax marinus SJ	hypothetical protein	no subsystem	0																													CBSS		At2g39080	U_U_U
		fig|3702.1.peg.11149	At2g40190	glycosyl transferase family 1 protein / contains Pfam profile: PF00534 Glycosyl transferases group 1; go_function: transferase activity, transferring glycosyl groups [goid 0016757]	no subsystem	2		2.8e-12	fig|399550.6.peg.968	Staphylothermus marinus F1	Archaea; Crenarchaeota; Thermoprotei; Desulfurococcales; Desulfurococcaceae; Staphylothermus; Staphylothermus marinus; Staphylothermus marinus F1; Staphylothermus marinus F1	Glycosyltransferase (EC 2.4.1.-)	no subsystem	0										1e-58	fig|4932.3.peg.5426	Alpha-1,2-mannosyltransferase, catalyzes addition of the terminal alpha 1,2-Man to the Man5GlcNAc2-PP-dolichol intermediate during asparagine-linked glycosylation in the ER		1e-58	fig|4932.3.peg.5426	Saccharomyces cerevisiae (baker's yeast)	glycosyl transferase family 1 protein / contains Pfam profile: PF00534 Glycosyl transferases group 1; go_function: transferase activity, transferring glycosyl groups [goid 0016757]
		fig|3702.1.peg.11250	At2g41120	expressed protein	no subsystem	8		6.7e-15	fig|203124.1.peg.5665	Trichodesmium erythraeum IMS101	Bacteria; Cyanobacteria; Oscillatoriales; Trichodesmium; Trichodesmium erythraeum; Trichodesmium erythraeum IMS101; Trichodesmium erythraeum IMS101	expressed protein	no subsystem	0			3e-12	fig|93059.3.peg.523	Prochlorococcus marinus str. MIT 9211	hypothetical protein	5	7						6.7e-15	fig|203124.1.peg.5665	Trichodesmium erythraeum IMS101	expressed protein														At2g41120	K_U_U
		fig|3702.1.peg.11292	At2g41530	S-formylglutathione hydrolase (EC 3.1.2.12)	YgfZ	223		1.5e-90	fig|205922.3.peg.1183	Pseudomonas fluorescens PfO-1	Bacteria; Proteobacteria; Gammaproteobacteria; Pseudomonadales; Pseudomonadaceae; Pseudomonas; Pseudomonas fluorescens group; Pseudomonas fluorescens; Pseudomonas fluorescens PfO-1; Pseudomonas fluorescens PfO-1	S-formylglutathione hydrolase (EC 3.1.2.12)	YgfZ;Glutathione-dependent pathway of formaldehyde detoxification	1	16		8.6e-86	fig|290398.4.peg.990	Chromohalobacter salexigens DSM 3043	Carboxylesterase	3	26		3.2e-53	fig|4932.3.peg.3438	Esterase D (EC 3.1.1.1)		2.4e-80	fig|240292.3.peg.297	Anabaena variabilis ATCC 29413	Esterase D (EC 3.1.1.1)		6.8e-80	fig|83333.1.peg.2129	Putative esterase (EC 3.1.1.-)	0	0						CBSS experimental
		fig|3702.1.peg.11315	At2g41750	DTW domain-containing protein / contains Pfam domain, PF03942: DTW domain	no subsystem	1		2.5e-12	fig|290397.13.peg.2050	Anaeromyxobacter dehalogenans 2CP-C	Bacteria; Proteobacteria; delta/epsilon subdivisions; Deltaproteobacteria; Myxococcales; Cystobacterineae; Myxococcaceae; Anaeromyxobacter; Anaeromyxobacter dehalogenans; Anaeromyxobacter dehalogenans 2CP-C	DTW domain protein	no subsystem	0																															AT2G41750	U_U_K
		fig|3702.1.peg.11350	At2g42070	MutT/nudix family protein	no subsystem	98		1.3e-47	fig|292415.3.peg.964	Thiobacillus denitrificans ATCC 25259	Bacteria; Proteobacteria; Betaproteobacteria; Hydrogenophilales; Hydrogenophilaceae; Thiobacillus; Thiobacillus denitrificans; Thiobacillus denitrificans ATCC 25259; Thiobacillus denitrificans ATCC 25259	MutT/nudix family protein	no subsystem	0			1.4e-34	fig|290398.4.peg.2542	Chromohalobacter salexigens DSM 3043	NUDIX hydrolase	1	8						8e-33	fig|251221.1.peg.925	Gloeobacter violaceus PCC 7421	MutT/nudix family protein								idu		cwn	cwh	CBSS
		fig|3702.1.peg.29052	At2g42120	DNA polymerase delta subunit 2 (EC 2.7.7.7)	no subsystem	5		9e-12	fig|187420.1.peg.1376	Methanothermobacter thermautotrophicus str. Delta H	Archaea; Euryarchaeota; Methanobacteria; Methanobacteriales; Methanobacteriaceae; Methanothermobacter; Methanothermobacter thermautotrophicus; Methanothermobacter thermautotrophicus str. Delta H; Methanothermobacter thermautotrophicus str. Delta H	Archaeal DNA polymerase II small subunit (EC 2.7.7.7)	DNA replication, archaeal;DNA replication, archaeal Isaac	1	4		9.9e-11	fig|272844.1.peg.132	Pyrococcus abyssi GE5	Archaeal DNA polymerase II small subunit (EC 2.7.7.7)	1	5		1.2e-53	fig|4932.3.peg.3513	DNA polymerase III (delta) 55 kDa subunit, essential for cell viability; involved in DNA replication and DNA repair		1.2e-53	fig|4932.3.peg.3513	Saccharomyces cerevisiae (baker's yeast)	DNA polymerase delta subunit 2 (EC 2.7.7.7)									icw					AT2G42120	U_K_K
		fig|3702.1.peg.11492	At2g43360	Biotin synthase (EC 2.8.1.6)	Biotin biosynthesis;YgfZ;Biotin biosynthesis Experimental;YhgH;Iron-sulfur proteins catalog experimental	351		7e-119	fig|269798.12.peg.2367	Cytophaga hutchinsonii ATCC 33406	Bacteria; Bacteroidetes/Chlorobi group; Bacteroidetes; Sphingobacteria; Sphingobacteriales; Flexibacteraceae; Cytophaga; Cytophaga hutchinsonii; Cytophaga hutchinsonii ATCC 33406; Cytophaga hutchinsonii ATCC 33406	Biotin synthase (EC 2.8.1.6)	Biotin biosynthesis;YgfZ;Biotin biosynthesis Experimental;YhgH;Iron-sulfur proteins catalog experimental;Experimental Sulfur transfer Archaea	0			8.5e-37	fig|226186.1.peg.1442	Bacteroides thetaiotaomicron VPI-5482	Biotin synthase (EC 2.8.1.6) / Adenosylmethionine-8-amino-7-oxononanoate aminotransferase (EC 2.6.1.62)	4	84		3.9e-98	fig|4932.3.peg.2933	Biotin synthase (EC 2.8.1.6)		6e-104	fig|103690.1.peg.2228	Nostoc sp. PCC 7120	Biotin synthase (EC 2.8.1.6)		2.8e-96	fig|83333.1.peg.761	Biotin synthase (EC 2.8.1.6)	4	43		idu	icw			experimental
		fig|3702.1.peg.11495	At2g43400	electron transfer flavoprotein-ubiquinone oxidoreductase family protein / contains Pfam profile: PF05187 Electron transfer flavoprotein-ubiquinone oxidoreductase; go_component: mitochondrial membrane [goid 0005740]; go_function: catalytic activity [goid 0003824]; go_function: electron acceptor activity [goid 0009054]	no subsystem	245		1e-180	fig|188.1.peg.8085	Magnetospirillum magnetotacticum	Bacteria; Proteobacteria; Alphaproteobacteria; Rhodospirillales; Rhodospirillaceae; Magnetospirillum; Magnetospirillum magnetotacticum; Magnetospirillum magnetotacticum	Electron transfer flavoprotein-ubiquinone oxidoreductase (EC 1.5.5.1)	Anaerobic respiratory reductases;Acetyl-CoA fermentation to Butyrate;Branched chain amino acid degradation regulons	0			7.5e-21	fig|316407.3.peg.43	Escherichia coli W3110	Probable electron transfer flavoprotein-quinone oxidoreductase FixC (EC 1.5.5.-)	6	47		9e-144	fig|4932.3.peg.6120	Electron transfer flavoprotein-ubiquinone oxidoreductase, mitochondrial precursor (EC 1.5.5.1)							7.5e-21	fig|83333.1.peg.44	Probable electron transfer flavoprotein-quinone oxidoreductase FixC (EC 1.5.5.-)	6	28		idu						At2g43400
		fig|3702.1.peg.11537	At2g43760	molybdopterin biosynthesis MoaE family protein / contains Pfam profile: PF02391 molybdopterin converting factor, subunit 2; go_process: Mo-molybdopterin cofactor biosynthesis [goid 0006777]	no subsystem	331		2.4e-25	fig|263820.1.peg.1059	Picrophilus torridus DSM 9790	Archaea; Euryarchaeota; Thermoplasmata; Thermoplasmatales; Picrophilaceae; Picrophilus; Picrophilus torridus; Picrophilus torridus DSM 9790; Picrophilus torridus DSM 9790	Molybdenum cofactor biosynthesis protein MoaE	Molybdenum cofactor biosynthesis	0			3.8e-15	fig|316407.3.peg.752	Escherichia coli W3110	Molybdenum cofactor biosynthesis protein E; Molybdopterin converting factor subunit 2	10	26						5.2e-20	fig|63737.1.peg.901	Nostoc punctiforme PCC 73102	molybdopterin biosynthesis MoaE family protein / contains Pfam profile: PF02391 molybdopterin converting factor, subunit 2; go_process: Mo-molybdopterin cofactor biosynthesis [goid 0006777]		3.8e-15	fig|83333.1.peg.771	Molybdenum cofactor biosynthesis protein E; Molybdopterin converting factor subunit 2	4	16		idu	icw			experimental		At2g43760	U_K_K
		fig|3702.1.peg.11566	At2g43990	expressed protein	no subsystem	1		6.4e-12	fig|243090.1.peg.6368	Pirellula sp. 1	Bacteria; Planctomycetes; Planctomycetacia; Planctomycetales; Planctomycetaceae; Rhodopirellula; Rhodopirellula baltica; Pirellula sp. 1; Pirellula sp. 1	Hemagglutinin-like protein	no subsystem	0																															At2g43990	U_U_U
		fig|3702.1.peg.11572	At2g44050	6,7-dimethyl-8-ribityllumazine synthase (EC 2.5.1.9)	Riboflavin, FMN and FAD metabolism	312		5.1e-39	fig|233412.1.peg.995	Haemophilus ducreyi 35000HP	Bacteria; Proteobacteria; Gammaproteobacteria; Pasteurellales; Pasteurellaceae; Haemophilus; Haemophilus ducreyi; Haemophilus ducreyi 35000HP; Haemophilus ducreyi 35000HP	6,7-dimethyl-8-ribityllumazine synthase (EC 2.5.1.9)	Riboflavin, FMN and FAD metabolism	3	51		7.9e-32	fig|350703.3.peg.1302	Pseudomonas aeruginosa 2192	6,7-dimethyl-8-ribityllumazine synthase (EC 2.5.1.9)	8	64						4.6e-32	fig|63737.1.peg.134	Nostoc punctiforme PCC 73102	6,7-dimethyl-8-ribityllumazine synthase (EC 2.5.1.9)		6.1e-32	fig|83333.1.peg.412	6,7-dimethyl-8-ribityllumazine synthase (EC 2.5.1.9)	7	48		idu	icw			CBSS
		fig|3702.1.peg.11627	At2g44520	Heme O synthase, protoheme IX farnesyltransferase (EC 2.5.1.-) COX10-CtaB	Flavohaemoglobin;CBSS-316057.3.peg.563;YgfZ-Iron;Biogenesis of cytochrome c oxidases;CBSS-196164.1.peg.1690	241		5.7e-40	fig|234267.9.peg.4169	Solibacter usitatus Ellin6076	Bacteria; Fibrobacteres/Acidobacteria group; Acidobacteria; Solibacteres; Solibacterales; Solibacteraceae; Solibacter; Solibacter usitatus; Solibacter usitatus Ellin6076; Solibacter usitatus Ellin6076	Heme O synthase, protoheme IX farnesyltransferase (EC 2.5.1.-) COX10-CtaB	Flavohaemoglobin;CBSS-316057.3.peg.563;YgfZ-Iron;Biogenesis of cytochrome c oxidases;CBSS-196164.1.peg.1690;Experimental-Ubiquinone BiosynthesisVDC	0			6.8e-25	fig|350703.3.peg.5338	Pseudomonas aeruginosa 2192	Heme O synthase, protoheme IX farnesyltransferase (EC 2.5.1.-) COX10-CtaB	6	61		1.7e-36	fig|4932.3.peg.6282	Heme O synthase, protoheme IX farnesyltransferase (EC 2.5.1.-) COX10-CtaB							8.1e-18	fig|83333.1.peg.425	Heme O synthase, protoheme IX farnesyltransferase (EC 2.5.1.-) COX10-CtaB	5	21		idu	icw			CBSS
		fig|3702.1.peg.11709	At2g45320	expressed protein	no subsystem	1		9.9e-12	fig|165597.1.peg.3888	Crocosphaera watsonii WH 8501	Bacteria; Cyanobacteria; Chroococcales; Crocosphaera; Crocosphaera watsonii; Crocosphaera watsonii WH 8501; Crocosphaera watsonii WH 8501	hypothetical protein	no subsystem	0																															At2g45320	K_U_U
		fig|3702.1.peg.11777	At2g45990	expressed protein	no subsystem	10		2.8e-29	fig|1148.1.peg.2072	Synechocystis sp. PCC 6803	Bacteria; Cyanobacteria; Chroococcales; Synechocystis; Synechocystis sp. PCC 6803; Synechocystis sp. PCC 6803	unknown protein	no subsystem	0			1.2e-19	fig|269084.3.peg.556	Synechococcus elongatus PCC 6301	hypothetical protein	1	8						2.8e-29	fig|1148.1.peg.2072	Synechocystis sp. PCC 6803	expressed protein														At2g45990	U_U_U
		fig|3702.1.peg.11786	At2g46090	Transcription regulator [contains diacylglycerol kinase catalytic domain]	At3g21300	264		9.7e-41	fig|290397.13.peg.2519	Anaeromyxobacter dehalogenans 2CP-C	Bacteria; Proteobacteria; delta/epsilon subdivisions; Deltaproteobacteria; Myxococcales; Cystobacterineae; Myxococcaceae; Anaeromyxobacter; Anaeromyxobacter dehalogenans; Anaeromyxobacter dehalogenans 2CP-C	Mll2607 protein	no subsystem	0			2e-16	fig|299033.6.peg.1409	Lactobacillus reuteri F275	Transcription regulator [contains diacylglycerol kinase catalytic domain]	5	17						4.1e-25	fig|103690.1.peg.3188	Nostoc sp. PCC 7120	Transcription regulator [contains diacylglycerol kinase catalytic domain]
		fig|3702.1.peg.11843	At2g46580	Expressed protein	no subsystem	18		1.6e-32	fig|103690.1.peg.4343	Nostoc sp. PCC 7120	Bacteria; Cyanobacteria; Nostocales; Nostocaceae; Nostoc; Nostoc sp. PCC 7120; Nostoc sp. PCC 7120	hypothetical protein	no subsystem	0														1.6e-32	fig|103690.1.peg.4343	Nostoc sp. PCC 7120	Expressed protein														AT2G46580
		fig|3702.1.peg.11927	At2g47390	expressed protein	no subsystem	51		3e-174	fig|190650.1.peg.2650	Caulobacter crescentus CB15	Bacteria; Proteobacteria; Alphaproteobacteria; Caulobacterales; Caulobacteraceae; Caulobacter; Caulobacter vibrioides; Caulobacter crescentus CB15; Caulobacter crescentus CB15	Dipeptidyl aminopeptidases/acylaminoacyl-peptidases	no subsystem	0			5.1e-15	fig|314225.3.peg.2746	Erythrobacter litoralis HTCC2594	Dipeptidyl anminopeptidase	4	6						7.2e-13	fig|63737.1.peg.5498	Nostoc punctiforme PCC 73102	expressed protein										cwn				AT2G47390
		fig|3702.1.peg.11933	At2g47450	chloroplast signal recognition particle component (CAO) / nearly identical to CAO [Arabidopsis thaliana] GI:4102582; go_component: chloroplast [goid 0009507]; go_process: chloroplast thylakoid protein import [goid 0045038]	no subsystem	1		1e-10	fig|192952.1.peg.45	Methanosarcina mazei Go1	Archaea; Euryarchaeota; Methanomicrobia; Methanosarcinales; Methanosarcinaceae; Methanosarcina; Methanosarcina mazei; Methanosarcina mazei Go1; Methanosarcina mazei Go1	FOG: Ankyrin repeat	no subsystem	0																															At2g47450
		fig|3702.1.peg.11965	At2g47790	transducin family protein / WD-40 repeat family protein / similar to WD-repeat protein 5 (SP:Q9UGP9) [Homo sapiens]; The first 3 exons are identical to that of GB:AJ224957. This gene appears to be a truncated version of that in GB:AJ224957; contains 4 WD-40 repeats (PF00400); go_function: nucleotide binding [goid 0000166]	no subsystem	4		6.9e-13	fig|63737.4.peg.1272	Nostoc punctiforme PCC 73102	Bacteria; Cyanobacteria; Nostocales; Nostocaceae; Nostoc; Nostoc punctiforme; Nostoc punctiforme PCC 73102	WD-40 repeat protein	no subsystem	0										6.9e-13	fig|63737.4.peg.1272	WD-40 repeat protein		6.9e-13	fig|63737.1.peg.2292	Nostoc punctiforme PCC 73102	transducin family protein / WD-40 repeat family protein / similar to WD-repeat protein 5 (SP:Q9UGP9) [Homo sapiens]; The first 3 exons are identical to that of GB:AJ224957. This gene appears to be a truncated version of that in GB:AJ224957; contains 4 WD-40 repeats (PF00400); go_function: nucleotide binding [goid 0000166]
		fig|3702.1.peg.11970	At2g47830	Cobalt-zinc-cadmium resistance protein	Cobalt-zinc-cadmium resistance;Glutathione-regulated potassium-efflux system and associated functions	494		6.4e-51	fig|297246.3.peg.2179	Legionella pneumophila str. Paris	Bacteria; Proteobacteria; Gammaproteobacteria; Legionellales; Legionellaceae; Legionella; Legionella pneumophila; Legionella pneumophila str. Paris; Legionella pneumophila str. Paris	Cobalt-zinc-cadmium resistance protein	Cobalt-zinc-cadmium resistance;Glutathione-regulated potassium-efflux system and associated functions	0			2.5e-20	fig|316407.3.peg.3230	Escherichia coli W3110	Cobalt-zinc-cadmium resistance protein	3	15		5.5e-31	fig|4932.3.peg.6227	Protein involved in mitochondrial iron accumulation		5.5e-31	fig|4932.3.peg.6227	Saccharomyces cerevisiae (baker's yeast)	Cobalt-zinc-cadmium resistance protein		2.6e-20	fig|83333.1.peg.3834	Cobalt-zinc-cadmium resistance protein	2	8		idu		cwn				AT2G47830
		fig|3702.1.peg.11980	At2g47910	expressed protein	no subsystem	16		8.5e-38	fig|103690.1.peg.5476	Nostoc sp. PCC 7120	Bacteria; Cyanobacteria; Nostocales; Nostocaceae; Nostoc; Nostoc sp. PCC 7120; Nostoc sp. PCC 7120	hypothetical protein	no subsystem	0			2.5e-18	fig|110662.3.peg.1929	Synechococcus sp. CC9605	hypothetical protein	2	5						5e-38	fig|63737.1.peg.1248	Nostoc punctiforme PCC 73102	expressed protein														At2g47910	U_U_U
		fig|3702.1.peg.12017	At3g01060	expressed protein	no subsystem	24		4.3e-65	fig|103690.1.peg.612	Nostoc sp. PCC 7120	Bacteria; Cyanobacteria; Nostocales; Nostocaceae; Nostoc; Nostoc sp. PCC 7120; Nostoc sp. PCC 7120	hypothetical protein	no subsystem	0			7.7e-23	fig|59931.3.peg.335	Synechococcus sp. WH 7805	hypothetical protein	2	7						4.3e-65	fig|103690.1.peg.612	Nostoc sp. PCC 7120	expressed protein														At3g01060	U_U_U
Specific prediction, testing in progress	29	fig|3702.1.peg.12124	At3g01920	YciO family	YrdC-YciO-Sua5 protein family	217		1.6e-32	fig|36873.1.peg.5569	Burkholderia xenovorans LB400	Bacteria; Proteobacteria; Betaproteobacteria; Burkholderiales; Burkholderiaceae; Burkholderia; Burkholderia xenovorans LB400; Burkholderia xenovorans LB400	YciO family	CobW;YrdC-YciO	2	21		2.6e-11	fig|272623.1.peg.615	Lactococcus lactis subsp. lactis Il1403	Sua5 YciO YrdC YwlC family protein	5	35						1.8e-28	fig|1148.1.peg.153	Synechocystis sp. PCC 6803	YciO family		2.7e-24	fig|83333.1.peg.1254	YciO family	6	21		idu	icw	cwn	cwh	cluster
		fig|3702.1.peg.12213	At3g02660	Tyrosyl-tRNA synthetase (EC 6.1.1.1), chloroplast	tRNA aminoacylation, Tyr	382		5e-132	fig|264201.1.peg.1169	Parachlamydia sp. UWE25	Bacteria; Chlamydiae/Verrucomicrobia group; Chlamydiae; Chlamydiae (class); Chlamydiales; Parachlamydiaceae; Candidatus Protochlamydia; Candidatus Protochlamydia amoebophila; Parachlamydia sp. UWE25; Parachlamydia sp. UWE25	Tyrosyl-tRNA synthetase (EC 6.1.1.1) ## cluster 1	tRNA aminoacylation, Tyr	0			1.7e-89	fig|316407.3.peg.1595	Escherichia coli W3110	Tyrosyl-tRNA synthetase (EC 6.1.1.1)	8	25		2.5e-72	fig|4932.3.peg.6360	Tyrosyl-tRNA synthetase (EC 6.1.1.1), mitochondrial							1.7e-89	fig|83333.1.peg.1623	Tyrosyl-tRNA synthetase (EC 6.1.1.1)	3	18		idu
Specific prediction, testing not started	33	fig|3702.1.peg.12216	At3g02690	Permease of the drug/metabolite transporter (DMT) superfamily	DMT transporter;Cobalt-zinc-cadmium resistance;Queuosine-Archaeosine Biosynthesis	289		1.5e-82	fig|240292.3.peg.4321	Anabaena variabilis ATCC 29413	Bacteria; Cyanobacteria; Nostocales; Nostocaceae; Anabaena; Anabaena variabilis; Anabaena variabilis ATCC 29413; Anabaena variabilis ATCC 29413	Permease of the drug/metabolite transporter (DMT) superfamily	DMT transporter;Cobalt-zinc-cadmium resistance;Queuosine-Archaeosine Biosynthesis;Pyridoxine regulons	0			1e-17	fig|100226.1.peg.2611	Streptomyces coelicolor A3(2)	putative integral membrane protein	1	19						9e-83	fig|63737.1.peg.2176	Nostoc punctiforme PCC 73102	Permease of the drug/metabolite transporter (DMT) superfamily		1.2e-13	fig|83333.1.peg.1938	Permease of the drug/metabolite transporter (DMT) superfamily	0	0		idu		cwn				AT3G02690	K_K_U
		fig|3702.1.peg.12290	At3g03380	contains similarity to degP GI:2623992 from [Bradyrhizobium japonicum]; go_function: trypsin activity [goid 0004295]; go_function: serine-type peptidase activity [goid 0008236]; go_process: proteolysis and peptidolysis [goid 0006508] / DegP protease, putative	no subsystem	16		6.4e-13	fig|63737.4.peg.2644	Nostoc punctiforme PCC 73102	Bacteria; Cyanobacteria; Nostocales; Nostocaceae; Nostoc; Nostoc punctiforme; Nostoc punctiforme PCC 73102	Serine proteinase	no subsystem	0			7.8e-11	fig|266779.1.peg.3828	Mesorhizobium sp. BNC1	HtrA protease/chaperone protein	6	21		6.4e-13	fig|63737.4.peg.2644	Serine proteinase		9e-100	fig|4932.3.peg.5346	Saccharomyces cerevisiae (baker's yeast)	contains similarity to degP GI:2623992 from [Bradyrhizobium japonicum]; go_function: trypsin activity [goid 0004295]; go_function: serine-type peptidase activity [goid 0008236]; go_process: proteolysis and peptidolysis [goid 0006508] / DegP protease, putative								idu	icw	cwn				AT3G03380	K_K_U
		fig|3702.1.peg.12312	At3g03600	SSU ribosomal protein S2p (SAe), mitochondrial	Ribosome SSU mitochondrial	28		1.8e-14	fig|264203.3.peg.349	Zymomonas mobilis subsp. mobilis ZM4	Bacteria; Proteobacteria; Alphaproteobacteria; Sphingomonadales; Sphingomonadaceae; Zymomonas; Zymomonas mobilis; Zymomonas mobilis subsp. mobilis; Zymomonas mobilis subsp. mobilis ZM4; Zymomonas mobilis subsp. mobilis ZM4	SSU ribosomal protein S2p (SAe)	CBSS-312309.3.peg.1965;Ribosome SSU bacterial;CBSS-176299.4.peg.1996B;EGS prediction	6	44		1.7e-12	fig|266835.1.peg.520	Mesorhizobium loti MAFF303099	SSU ribosomal protein S2p (SAe)	3	69						4.9e-12	fig|167539.1.peg.823	Prochlorococcus marinus subsp. marinus str. CCMP1375	SSU ribosomal protein S2p (SAe), mitochondrial												CBSS
		fig|3702.1.peg.12414	At3g04480	conserved hypothetical protein [Pyrococcus horikoshii]; COG2102: Predicted ATPases of PP-loop superfamily; IPR002761: Domain of unknown function DUF71	tRNA modification Archaea;Diphtamide biosynthesis;tRNA cmo5U synthesis	44		2.6e-25	fig|188937.1.peg.1336	Methanosarcina acetivorans C2A	Archaea; Euryarchaeota; Methanomicrobia; Methanosarcinales; Methanosarcinaceae; Methanosarcina; Methanosarcina acetivorans; Methanosarcina acetivorans C2A; Methanosarcina acetivorans C2A	conserved hypothetical protein [Pyrococcus horikoshii]; COG2102: Predicted ATPases of PP-loop superfamily; IPR002761: Domain of unknown function DUF71	tRNA modification Archaea;Diphtamide biosynthesis;tRNA cmo5U synthesis	0										1.2e-70	fig|4932.3.peg.4237	conserved hypothetical protein [Pyrococcus horikoshii]; COG2102: Predicted ATPases of PP-loop superfamily; IPR002761: Domain of unknown function DUF71																			At3g04480
		fig|3702.1.peg.12428	At3g04600	Tryptophanyl-tRNA synthetase (EC 6.1.1.2)	tRNA aminoacylation, Trp	39		2.1e-86	fig|330779.3.peg.1530	Sulfolobus acidocaldarius DSM 639	Archaea; Crenarchaeota; Thermoprotei; Sulfolobales; Sulfolobaceae; Sulfolobus; Sulfolobus acidocaldarius; Sulfolobus acidocaldarius DSM 639; Sulfolobus acidocaldarius DSM 639	Tryptophanyl-tRNA synthetase (EC 6.1.1.2)	tRNA aminoacylation, Trp	0			1.5e-11	fig|323259.5.peg.1830	Methanospirillum hungatei JF-1	Tryptophanyl-tRNA synthetase (EC 6.1.1.2)	2	6		1e-115	fig|4932.3.peg.5633	Tryptophanyl-tRNA synthetase (EC 6.1.1.2)		1e-115	fig|4932.3.peg.5633	Saccharomyces cerevisiae (baker's yeast)	Tryptophanyl-tRNA synthetase (EC 6.1.1.2)								idu	icw
		fig|3702.1.peg.12455	At3g04820	tRNA pseudouridine 13 synthase (EC 4.2.1.-) @ U2 snRNA pseudouridine 35 synthase	tRNA modification Archaea;tRNA processing	57		1.5e-32	fig|349307.9.peg.388	Methanosaeta thermophila PT	Archaea; Euryarchaeota; Methanomicrobia; Methanosarcinales; Methanosaetaceae; Methanosaeta; Methanothrix thermophila; Methanosaeta Methanothrix thermophila thermophila PT	tRNA pseudouridine 13 synthase (EC 4.2.1.-)	tRNA modification Archaea;tRNA processing	0			2.1e-11	fig|360112.3.peg.899	Campylobacter jejuni subsp. jejuni HB93-13	tRNA pseudouridine 13 synthase (EC 4.2.1.-)	1	5		2.7e-89	fig|4932.3.peg.5998	tRNA pseudouridine 13 synthase (EC 4.2.1.-); U2 snRNA pseudouridine 35 synthase													idu	icw					At3g04820
		fig|3702.1.peg.12463	At3g04880	identical to DNA-damage-toleration protein DRT102 SP:Q05212 from [Arabidopsis thaliana]; contains Pfam profile: PF02502 ribose/galactose isomerase; go_process: response to UV [goid 0009411] / DNA-damage-repair/toleration protein (DRT102)	no subsystem	74		1.8e-19	fig|56780.10.peg.185	Syntrophus aciditrophicus SB	Bacteria; Proteobacteria; delta/epsilon subdivisions; Deltaproteobacteria; Syntrophobacterales; Syntrophaceae; Syntrophus; Syntrophus aciditrophicus; Syntrophus aciditrophicus SB; Syntrophus aciditrophicus SB	Ribose 5-phosphate isomerase B (EC 5.3.1.6)	Dihydroxyacetone kinases;D-ribose utilization;Pentose phosphate pathway;Calvin-Benson cycle	0			5.4e-12	fig|393124.3.peg.336	Listeria monocytogenes FSL N3-165	D-allose-6-phosphate isomerase (EC 5.3.1.-)	1	22											2.7e-11	fig|83333.1.peg.4002	D-allose-6-phosphate isomerase (EC 5.3.1.-)	1	5		idu	icw			cluster
		fig|3702.1.peg.12548	At3g05625	expressed protein	no subsystem	4		1.9e-35	fig|240292.3.peg.1965	Anabaena variabilis ATCC 29413	Bacteria; Cyanobacteria; Nostocales; Nostocaceae; Anabaena; Anabaena variabilis; Anabaena variabilis ATCC 29413; Anabaena variabilis ATCC 29413	expressed protein	no subsystem	0														1.9e-35	fig|240292.3.peg.1965	Anabaena variabilis ATCC 29413	expressed protein														AT3G05625	U_U_K
		fig|3702.1.peg.12637	At3g06350	3-dehydroquinate dehydratase I (EC 4.2.1.10) / Shikimate 5-dehydrogenase I alpha (EC 1.1.1.25) # AroC I/AroD I alpha	Quinate degradation;Common Pathway For Synthesis of Aromatic Compounds (DAHP synthase to chorismate);Common Pathway For Synthesis of Aromatic Compounds (DAHP synthase to chorismate);Chorismate Synthesis;Chorismate Synthesis;tRNA cmo5U synthesis;At4g10620 At3g57180 At3g47450	367		2.2e-86	fig|243090.1.peg.3627	Pirellula sp. 1	Bacteria; Planctomycetes; Planctomycetacia; Planctomycetales; Planctomycetaceae; Rhodopirellula; Rhodopirellula baltica; Pirellula sp. 1; Pirellula sp. 1	3-dehydroquinate dehydratase I (EC 4.2.1.10) / Shikimate 5-dehydrogenase I alpha (EC 1.1.1.25) # AroC I/AroD I alpha	Quinate degradation;Common Pathway For Synthesis of Aromatic Compounds (DAHP synthase to chorismate);Common Pathway For Synthesis of Aromatic Compounds (DAHP synthase to chorismate);Chorismate Synthesis;Chorismate Synthesis;tRNA cmo5U synthesis;CBSS-281090.3.peg.464;At4g10620 At3g57180 At3g47450	0			2.2e-46	fig|264201.1.peg.882	Parachlamydia sp. UWE25	3-dehydroquinate dehydratase (EC 4.2.1.10) / Shikimate 5-dehydrogenase (EC 1.1.1.25) / 3-phosphoshikimate 1-carboxyvinyltransferase (EC 2.5.1.19)	1	32		3.3e-34	fig|4932.3.peg.1161	3-dehydroquinate synthase (EC 4.2.3.4) / 3-phosphoshikimate 1-carboxyvinyltransferase (EC 2.5.1.19) / Shikimate kinase (EC 2.7.1.71) / 3-dehydroquinate dehydratase (EC 4.2.1.10) / Shikimate 5-dehydrogenase (EC 1.1.1.25)							3.2e-29	fig|83333.1.peg.1676	Shikimate 5-dehydrogenase (EC 1.1.1.25)	3	13		idu	icw			CBSS
		fig|3702.1.peg.12751	At3g07270	GTP cyclohydrolase I (EC 3.5.4.16) type 1	COG3146 experimental;Folate Biosynthesis (Phoenix copy) ;CobW;Molybdenum cofactor biosynthesis;DOE - COG0523;Experimental-PTPS;COG0523;COG1565;Folate Biosynthesis;Queuosine-Archaeosine Biosynthesis;Pterin metabolism;COG3380 COG2907;COG4319;Pterin metabolism 3	172		1.3e-27	fig|194439.1.peg.770	Chlorobium tepidum TLS	Bacteria; Bacteroidetes/Chlorobi group; Chlorobi; Chlorobia; Chlorobiales; Chlorobiaceae; Chlorobaculum; Chlorobaculum tepidum; Chlorobium tepidum TLS; Chlorobium tepidum TLS	GTP cyclohydrolase I (EC 3.5.4.16) type 1	COG3146 experimental;Pterin biosynthesis;Folate Biosynthesis (Phoenix copy) ;CobW;Molybdenum cofactor biosynthesis;Zinc regulated enzymes;DOE - COG0523;Experimental-PTPS;COG0523;COG1565;Folate Biosynthesis;Queuosine-Archaeosine Biosynthesis;Pterin metabolism;COG3380 COG2907;COG4319;Pterin metabolism 3	0			5.1e-21	fig|272623.1.peg.1188	Lactococcus lactis subsp. lactis Il1403	2-amino-4-hydroxy-6-hydroxymethyldihydropteridine pyrophosphokinase (EC 2.7.6.3) / GTP cyclohydrolase I (EC 3.5.4.16) type 1	3	23		2.4e-26	fig|4932.3.peg.2912	GTP cyclohydrolase I (EC 3.5.4.16) type 1		1.6e-27	fig|251221.1.peg.1580	Gloeobacter violaceus PCC 7421	GTP cyclohydrolase I (EC 3.5.4.16) type 1								idu	icw
		fig|3702.1.peg.12841	At3g08010	expressed protein	no subsystem	28		2.4e-52	fig|103690.1.peg.5195	Nostoc sp. PCC 7120	Bacteria; Cyanobacteria; Nostocales; Nostocaceae; Nostoc; Nostoc sp. PCC 7120; Nostoc sp. PCC 7120	hypothetical protein	no subsystem	1	4		6.5e-21	fig|59919.1.peg.526	Prochlorococcus marinus subsp. pastoris str. CCMP1986	Glutathione S-transferase	5	9						2.4e-52	fig|103690.1.peg.5195	Nostoc sp. PCC 7120	expressed protein														At3g08010	U_U_U
		fig|3702.1.peg.12886	At3g08840	D-alanine--D-alanine ligase (EC 6.3.2.4)	no subsystem	221		1.8e-86	fig|264201.1.peg.398	Parachlamydia sp. UWE25	Bacteria; Chlamydiae/Verrucomicrobia group; Chlamydiae; Chlamydiae (class); Chlamydiales; Parachlamydiaceae; Candidatus Protochlamydia; Candidatus Protochlamydia amoebophila; Parachlamydia sp. UWE25; Parachlamydia sp. UWE25	D-alanine--D-alanine ligase (EC 6.3.2.4)	Peptidoglycan Biosynthesis experimental;Peptidoglycan Biosynthesis;Peptidoglycan biosynthesis--gjo	0			1.2e-11	fig|316407.3.peg.91	Escherichia coli W3110	D-alanine--D-alanine ligase B (EC 6.3.2.4)	8	65						7.9e-18	fig|197221.1.peg.522	Thermosynechococcus elongatus BP-1	D-alanine--D-alanine ligase (EC 6.3.2.4)		2.9e-20	fig|83333.1.peg.378	D-alanine--D-alanine ligase (EC 6.3.2.4)	0	0		idu	icw
		fig|3702.1.peg.12918	At3g09080	hypothetical protein	no subsystem	22		8.3e-15	fig|63737.4.peg.1475	Nostoc punctiforme PCC 73102	Bacteria; Cyanobacteria; Nostocales; Nostocaceae; Nostoc; Nostoc punctiforme; Nostoc punctiforme PCC 73102	WD-40 repeat	no subsystem	0														8.3e-15	fig|63737.1.peg.1798	Nostoc punctiforme PCC 73102	hypothetical protein
		fig|3702.1.peg.12919	At3g09085	expressed protein	no subsystem	67		1e-27	fig|313627.3.peg.3704	Bacillus sp. NRRL B-14911	Bacteria; Firmicutes; Bacilli; Bacillales; Bacillaceae; Bacillus; Bacillus sp. NRRL B-14911; Bacillus sp. NRRL B-14911	hypothetical protein	no subsystem	0			8.9e-15	fig|267608.1.peg.1560	Ralstonia solanacearum GMI1000	miscellaneous; hypothetical/global homology	1	4																					CBSS		At3g09085	U_U_U
		fig|3702.1.peg.12927	At3g09150	Phytochromobilin:ferredoxin oxidoreductase (EC 1.3.7.4); chloroplast precursor	Bilin Biosynthesis	14		3e-29	fig|63737.4.peg.759	Nostoc punctiforme PCC 73102	Bacteria; Cyanobacteria; Nostocales; Nostocaceae; Nostoc; Nostoc punctiforme; Nostoc punctiforme PCC 73102	Phycoerythrobilin:ferredoxin oxidoreductase PebB (EC 1.3.7.3)	Bilin Biosynthesis	2	9		2.2e-22	fig|251221.1.peg.1261	Gloeobacter violaceus PCC 7421	Phycoerythrobilin:ferredoxin oxidoreductase PebB (EC 1.3.7.3)	2	9						1.4e-29	fig|63737.1.peg.3273	Nostoc punctiforme PCC 73102	Phytochromobilin:ferredoxin oxidoreductase (EC 1.3.7.4); chloroplast precursor								idu	icw
		fig|3702.1.peg.12945	At3g09310	Protein YidD	TrmE experimental;XXBobCopyTrmE	144		6.4e-20	fig|518766.5.peg.351	Rhodothermus marinus DSM 4252	Bacteria; Bacteroidetes/Chlorobi group; Bacteroidetes; Sphingobacteria; Sphingobacteriales; Rhodothermaceae; Rhodothermus; Rhodothermus marinus; Rhodothermus marinus DSM 4252	Protein YidD	RNA modification cluster	0			1e-11	fig|312153.3.peg.2142	Polynucleobacter sp. QLW-P1DMWA-1	YidD	3	27		6.4e-20	fig|518766.5.peg.351	Protein YidD		7.5e-15	fig|251221.1.peg.1913	Gloeobacter violaceus PCC 7421	YidD		2.7e-12	fig|83333.1.peg.3641	YidD	6	8						experimental		At3g09310	U_K_U
		fig|3702.1.peg.12974	At3g09580	low similarity to SP|P28553 Phytoene dehydrogenase, chloroplast precursor (Phytoene desaturase) from Glycine max; contains Pfam profile PF01593 amine oxidase, flavin-containing; go_function: amine oxidase (flavin-containing) activity [goid 0004041]; go_process: electron transport [goid 0006118] / amine oxidase family protein	no subsystem	25		2e-83	fig|246197.19.peg.5422	Myxococcus xanthus DK 1622	Bacteria; Proteobacteria; delta/epsilon subdivisions; Deltaproteobacteria; Myxococcales; Cystobacterineae; Myxococcaceae; Myxococcus; Myxococcus xanthus; Myxococcus xanthus DK 1622	Oxidoreductase, FAD-binding	no subsystem	0																									idu						At3g09580	K_U_K
		fig|3702.1.peg.13065	At3g10370	Glycerol-3-phosphate dehydrogenase (EC 1.1.5.3)	Respiratory dehydrogenases 1	271		2e-122	fig|1085.1.peg.2859	Rhodospirillum rubrum	Bacteria; Proteobacteria; Alphaproteobacteria; Rhodospirillales; Rhodospirillaceae; Rhodospirillum; Rhodospirillum rubrum; Rhodospirillum rubrum	Aerobic glycerol-3-phosphate dehydrogenase (EC 1.1.5.3)	Glycerol and Glycerol-3-phosphate Uptake and Utilization;Glycerolipid and Glycerophospholipid Metabolism in Bacteria;Respiratory dehydrogenases 1	0			1e-118	fig|207559.3.peg.1918	Desulfovibrio desulfuricans G20	Aerobic glycerol-3-phosphate dehydrogenase (EC 1.1.99.5)	3	46		7e-120	fig|4932.3.peg.1633	Glycerol-3-phosphate dehydrogenase (EC 1.1.99.5)		7e-120	fig|4932.3.peg.1633	Saccharomyces cerevisiae (baker's yeast)	Glycerol-3-phosphate dehydrogenase (EC 1.1.99.5)		1.2e-39	fig|83333.1.peg.3360	Aerobic glycerol-3-phosphate dehydrogenase (EC 1.1.99.5)	1	17		idu	icw	cwn	cwh			AT3G10370
		fig|3702.1.peg.13086	At3g10530	WD-repeat protein BING4	no subsystem	2		7.5e-11	fig|63737.4.peg.1272	Nostoc punctiforme PCC 73102	Bacteria; Cyanobacteria; Nostocales; Nostocaceae; Nostoc; Nostoc punctiforme; Nostoc punctiforme PCC 73102	WD-40 repeat protein	no subsystem	0										7.5e-11	fig|63737.4.peg.1272	WD-40 repeat protein																			At3g10530
		fig|3702.1.peg.13099	At3g10630	contains Pfam glycosyl transferase, group 1 family protein domain PF00534; C-terminal portion similar to mannosyltransferase GB:BAA28328 [Escherichia coli]; go_function: transferase activity, transferring glycosyl groups [goid 0016757] / glycosyl transferase family 1 protein	no subsystem	20		2.9e-43	fig|324602.4.peg.1702	Chloroflexus aurantiacus J-10-fl	Bacteria; Chloroflexi; Chloroflexi (class); Chloroflexales; Chloroflexaceae; Chloroflexus; Chloroflexus aurantiacus; Chloroflexus aurantiacus J-10-fl	Glycosyl transferase family 1 protein-like	no subsystem	1	5		4.2e-13	fig|160488.1.peg.1766	Pseudomonas putida KT2440	mannosyltransferase, putative	3	15						1.7e-20	fig|59920.3.peg.818	Prochlorococcus marinus str. NATL2A	contains Pfam glycosyl transferase, group 1 family protein domain PF00534; C-terminal portion similar to mannosyltransferase GB:BAA28328 [Escherichia coli]; go_function: transferase activity, transferring glycosyl groups [goid 0016757] / glycosyl transferase family 1 protein										cwn		CBSS
		fig|3702.1.peg.13270	At3g12040	identical to DNA-3-methlyadenine glycosylase (MAG) SP:Q39147 from [Arabidopsis thaliana]; contains Pfam profile: PF02245 methylpurine-DNA glycosylase (MPG); go_function: DNA binding [goid 0003677]; go_function: alkylbase DNA N-glycosylase activity [goid 0003905]; go_process: base-excision repair [goid 0006284] / DNA-3-methyladenine glycosylase (MAG)	no subsystem	158		7.7e-56	fig|323261.3.peg.538	Nitrosococcus oceani ATCC 19707	Bacteria; Proteobacteria; Gammaproteobacteria; Chromatiales; Chromatiaceae; Nitrosococcus; Nitrosococcus oceani; Nitrosococcus oceani ATCC 19707; Nitrosococcus oceani ATCC 19707	DNA-3-methyladenine glycosylase II (EC 3.2.2.21)	At2g23840;DNA Repair Base Excision	0			4e-19	fig|164756.6.peg.2809	Mycobacterium sp. MCS	DNA-3-methyladenine glycosylase II (EC 3.2.2.21)	1	12						2.4e-14	fig|203124.1.peg.748	Trichodesmium erythraeum IMS101	identical to DNA-3-methlyadenine glycosylase (MAG) SP:Q39147 from [Arabidopsis thaliana]; contains Pfam profile: PF02245 methylpurine-DNA glycosylase (MPG); go_function: DNA binding [goid 0003677]; go_function: alkylbase DNA N-glycosylase activity [goid 0003905]; go_process: base-excision repair [goid 0006284] / DNA-3-methyladenine glycosylase (MAG)								idu
		fig|3702.1.peg.13272	At3g12050	Activator of 90 kDa heat shock protein ATPase homolog 1	no subsystem	2		1e-10	fig|204669.6.peg.3862	Acidobacteria bacterium Ellin345	Bacteria; Fibrobacteres/Acidobacteria group; Acidobacteria; Acidobacteria (class); Acidobacteriales; Acidobacteriaceae; unclassified Acidobacteriaceae; Acidobacteria bacterium Ellin345; Acidobacteria bacterium Ellin345	Activator of 90 kDa heat shock protein ATPase homolog 1	no subsystem	0										7.2e-22	fig|4932.3.peg.1257	Activator of Heat Shock Protein 90 ATPase																			At3g12050	U_K_K
		fig|3702.1.peg.13285	At3g12150	expressed protein	no subsystem	2		8e-40	fig|290397.13.peg.4249	Anaeromyxobacter dehalogenans 2CP-C	Bacteria; Proteobacteria; delta/epsilon subdivisions; Deltaproteobacteria; Myxococcales; Cystobacterineae; Myxococcaceae; Anaeromyxobacter; Anaeromyxobacter dehalogenans; Anaeromyxobacter dehalogenans 2CP-C	Transcribed sequence with weak similarity to protein ref:NP_079373.1 (H.sapiens) hypothetical protein FLJ21106 [Homo sapiens] [Source:UniGene;Acc:Ame.4051]	no subsystem	0																															At3g12150	U_U_U
Specific prediction, testing in progress	28	fig|3702.1.peg.13373	At3g12930	Iojap protein	NAD and NADP cofactor biosynthesis global;At5g11840 At5g67370;Iojap;At4g10620 At3g57180 At3g47450	10		2.1e-17	fig|240292.3.peg.1334	Anabaena variabilis ATCC 29413	Bacteria; Cyanobacteria; Nostocales; Nostocaceae; Anabaena; Anabaena variabilis; Anabaena variabilis ATCC 29413; Anabaena variabilis ATCC 29413	Iojap protein	CBSS-316279.3.peg.746;NAD and NADP cofactor biosynthesis global;At5g11840 At5g67370;Iojap;At4g10620 At3g57180 At3g47450	2	6		9.6e-15	fig|63737.1.peg.6727	Nostoc punctiforme PCC 73102	COG0799: Uncharacterized homolog of plant Iojap protein	2	7						2.1e-17	fig|240292.3.peg.1334	Anabaena variabilis ATCC 29413	COG0799: Uncharacterized homolog of plant Iojap protein									icw			CBSS		AT3G12930	K_K_U
		fig|3702.1.peg.13403	At3g13120	SSU ribosomal protein S10p (S20e), chloroplast	Ribosome SSU chloroplast	414		9.9e-32	fig|497965.3.peg.466	Cyanothece sp PCC 7822	Bacteria; Cyanobacteria; Chroococcales; Cyanothece; Cyanothece sp PCC 7822	SSU ribosomal protein S10p (S20e)	no subsystem	2	14		7e-21	fig|216389.5.peg.443	Dehalococcoides sp. BAV1	SSU ribosomal protein S10p (S20e)	14	59						1.6e-31	fig|63737.1.peg.5284	Nostoc punctiforme PCC 73102	SSU ribosomal protein S10p (S20e), chloroplast		1.2e-23	fig|83333.1.peg.3255	SSU ribosomal protein S10p (S20e)	9	23			icw
		fig|3702.1.peg.13421	At3g13226	contains Pfam PF02631: regulatory protein RecX; go_process: regulation of DNA repair [goid 0006282] / regulatory protein RecX family protein	no subsystem	2		1.2e-11	fig|259536.4.peg.1796	Psychrobacter sp. 273-4	Bacteria; Proteobacteria; Gammaproteobacteria; Pseudomonadales; Moraxellaceae; Psychrobacter; Psychrobacter arcticus; Psychrobacter sp. 273-4; Psychrobacter sp. 273-4	Regulatory protein RecX	RecA and RecX	0																													CBSS		At3g13226	U_K_U
		fig|3702.1.peg.13424	At3g13230	Putative RNA-binding protein COG1094	Diphtamide biosynthesis;rRNA modification Archaea	3		6e-12	fig|397948.3.peg.958	Caldivirga maquilingensis IC-167	Archaea; Crenarchaeota; Thermoprotei; Thermoproteales; Thermoproteaceae; Caldivirga; Caldivirga maquilingensis; Caldivirga maquilingensis IC-167	Putative RNA-binding protein COG1094	tRNA modification Archaea;Diphtamide biosynthesis;rRNA modification Archaea	0			5.2e-11	fig|178306.1.peg.2451	Pyrobaculum aerophilum str. IM2	Putative RNA-binding protein COG1094	1	5		3.9e-59	fig|4932.3.peg.5893	Partner of Nob1		3.9e-59	fig|4932.3.peg.5893	Saccharomyces cerevisiae (baker's yeast)	expressed protein											cwh			AT3G13230	K_U_U
		fig|3702.1.peg.13449	At3g13440	expressed protein	no subsystem	13		7.4e-15	fig|243232.1.peg.960	Methanocaldococcus jannaschii DSM 2661	Archaea; Euryarchaeota; Methanococci; Methanococcales; Methanocaldococcaceae; Methanocaldococcus; Methanocaldococcus jannaschii; Methanocaldococcus jannaschii DSM 2661; Methanocaldococcus jannaschii DSM 2661	protoporphyrinogen oxidase (hemK)	no subsystem	0			9.1e-13	fig|188937.1.peg.1400	Methanosarcina acetivorans C2A	Methylase of polypeptide chain release factors	2	6		6.3e-14	fig|4932.3.peg.1173	Putative S-adenosylmethionine-dependent methyltransferase of the seven beta-strand family																	cluster		At3g13440	K_K_U
		fig|3702.1.peg.13669	At3g15190	SSU ribosomal protein S20p, chloroplast	Ribosome SSU chloroplast	7		1.6e-11	fig|197221.1.peg.1187	Thermosynechococcus elongatus BP-1	Bacteria; Cyanobacteria; Chroococcales; Thermosynechococcus; Thermosynechococcus elongatus; Thermosynechococcus elongatus BP-1; Thermosynechococcus elongatus BP-1	SSU ribosomal protein S20p	Ribosome SSU bacterial;At4g10620 At3g57180 At3g47450	1	6		2.7e-11	fig|203124.1.peg.5946	Trichodesmium erythraeum IMS101	SSU ribosomal protein S20p	2	7						1.6e-11	fig|197221.1.peg.1187	Thermosynechococcus elongatus BP-1	SSU ribosomal protein S20p, chloroplast
		fig|3702.1.peg.13834	At3g16565	low similarity to SP|Q56273 Alanyl-tRNA synthetase (EC 6.1.1.7) (Alanine--tRNA ligase) (AlaRS) {Thiobacillus ferrooxidans} / alanyl-tRNA synthetase-related	no subsystem	10		1.9e-15	fig|315456.3.peg.777	Rickettsia felis URRWXCal2	Bacteria; Proteobacteria; Alphaproteobacteria; Rickettsiales; Rickettsiaceae; Rickettsieae; Rickettsia; spotted fever group; Rickettsia felis; Rickettsia felis URRWXCal2; Rickettsia felis URRWXCal2	Alanyl-tRNA synthetase domain protein	tRNA modification Archaea;tRNA aminoacylation, Ala	0			2.8e-11	fig|273063.1.peg.1485	Sulfolobus tokodaii str. 7	Alanyl-tRNA synthetase (EC 6.1.1.7)	1	4																					CBSS		At3g16565	U_K_U
		fig|3702.1.peg.13855	At3g16760	low similarity to TPR-containing protein involved in spermatogenesis TPIS [Mus musculus] GI:6272682; contains Pfam profile PF00515: tetratricopeptide repeat (TPR) domain / tetratricopeptide repeat (TPR)-containing protein	no subsystem	3		4.7e-11	fig|189518.1.peg.4576	Leptospira interrogans serovar Lai str. 56601	Bacteria; Spirochaetes; Spirochaetes (class); Spirochaetales; Leptospiraceae; Leptospira; Leptospira interrogans; Leptospira interrogans serovar Lai; Leptospira interrogans serovar Lai str. 56601; Leptospira interrogans serovar Lai str. 56601	hypothetical protein	no subsystem	0
		fig|3702.1.peg.13883	At3g16990	Conserved thiamin-related protein TenA	no subsystem	3		3.1e-22	fig|266117.6.peg.2437	Rubrobacter xylanophilus DSM 9941	Bacteria; Actinobacteria; Actinobacteria (class); Rubrobacteridae; Rubrobacterales; Rubrobacterineae; Rubrobacteraceae; Rubrobacter; Rubrobacter xylanophilus; Rubrobacter xylanophilus DSM 9941; Rubrobacter xylanophilus DSM 9941	Thiaminase II (EC 3.5.99.2)	5-FCL-like protein;Thiamin biosynthesis;COG2363	0														1.7e-20	fig|203124.1.peg.2516	Trichodesmium erythraeum IMS101	Conserved thiamin-related protein TenA								idu						AT3G16990	U_K_K
		fig|3702.1.peg.13901	At3g17170	SSU ribosomal protein S6p, mitochondrial	Ribosome SSU mitochondrial	229		4.5e-22	fig|208964.1.peg.4932	Pseudomonas aeruginosa PAO1	Bacteria; Proteobacteria; Gammaproteobacteria; Pseudomonadales; Pseudomonadaceae; Pseudomonas; Pseudomonas aeruginosa group; Pseudomonas aeruginosa; Pseudomonas aeruginosa PAO1; Pseudomonas aeruginosa PAO1	SSU ribosomal protein S6p	Ribosome SSU bacterial	8	26		3e-12	fig|412965.6.peg.596	Vesicomyosocius okutanii HA	SSU ribosomal protein S6p	4	54											8.7e-18	fig|83333.1.peg.4110	SSU ribosomal protein S6p	2	22		idu	icw	cwn
		fig|3702.1.peg.13976	At3g17810	Dihydropyrimidine dehydrogenase [NADP+] (EC 1.3.1.2)	no subsystem	225		1.3e-71	fig|314232.3.peg.3162	Loktanella vestfoldensis SKA53	Bacteria; Proteobacteria; Alphaproteobacteria; Rhodobacterales; Rhodobacteraceae; Loktanella; Loktanella vestfoldensis; Loktanella vestfoldensis SKA53; Loktanella vestfoldensis SKA53	Dihydropyrimidine dehydrogenase [NADP+] (EC 1.3.1.2)	Pyrimidine utilization	4	9		5.2e-17	fig|269801.1.peg.4935	Bacillus cereus G9241	Dihydroorotate dehydrogenase, catalytic subunit (EC 1.3.3.1)	5	38						1e-12	fig|240292.3.peg.2268	Anabaena variabilis ATCC 29413	Dihydropyrimidine dehydrogenase [NADP+] (EC 1.3.1.2)		2.5e-64	fig|83333.1.peg.2122	Dihydropyrimidine dehydrogenase homolog	2	7		idu	icw					At3g17810
		fig|3702.1.peg.13988	At3g17930	expressed protein	no subsystem	8		3.7e-17	fig|203124.1.peg.3241	Trichodesmium erythraeum IMS101	Bacteria; Cyanobacteria; Oscillatoriales; Trichodesmium; Trichodesmium erythraeum; Trichodesmium erythraeum IMS101; Trichodesmium erythraeum IMS101	hypothetical protein	no subsystem	1	4		2.1e-12	fig|63737.1.peg.5362	Nostoc punctiforme PCC 73102	hypothetical protein	1	4						3.7e-17	fig|203124.1.peg.3241	Trichodesmium erythraeum IMS101	expressed protein														At3g17930	U_U_U
		fig|3702.1.peg.14027	At3g18270	low similarity to cis,cis-muconate lactonizing enzyme [Burkholderia sp. TH2] GI:23491535; contains Pfam profile: PF01188 Mandelate racemase/muconate lactonizing enzyme, C-terminal domain, PF02746: Mandelate racemase/muconate lactonizing enzyme, N-terminal domain; go_function: cytochrome P450 activity [goid 0015034] / mandelate racemase/muconate lactonizing enzyme family protein	no subsystem	254		5.4e-56	fig|324602.4.peg.1756	Chloroflexus aurantiacus J-10-fl	Bacteria; Chloroflexi; Chloroflexi (class); Chloroflexales; Chloroflexaceae; Chloroflexus; Chloroflexus aurantiacus; Chloroflexus aurantiacus J-10-fl	Muconate cycloisomerase (EC 5.5.1.1)	Chlorobenzoate degradation;Muconate lactonizing enzyme family;Catechol branch of beta-ketoadipate pathway;Benzoate degradation	0			5e-25	fig|348780.3.peg.1025	Natronomonas pharaonis DSM 2160	Muconate cycloisomerase (EC 5.5.1.1)	1	22						6.9e-27	fig|251221.1.peg.3099	Gloeobacter violaceus PCC 7421	low similarity to cis,cis-muconate lactonizing enzyme [Burkholderia sp. TH2] GI:23491535; contains Pfam profile: PF01188 Mandelate racemase/muconate lactonizing enzyme, C-terminal domain, PF02746: Mandelate racemase/muconate lactonizing enzyme, N-terminal domain; go_function: cytochrome P450 activity [goid 0015034] / mandelate racemase/muconate lactonizing enzyme family protein								idu	icw
		fig|3702.1.peg.14079	At3g18730	contains Pfam profile PF00515: TPR Domain / tetratricopeptide repeat (TPR)-containing protein	no subsystem	9		4.7e-18	fig|203124.1.peg.4731	Trichodesmium erythraeum IMS101	Bacteria; Cyanobacteria; Oscillatoriales; Trichodesmium; Trichodesmium erythraeum; Trichodesmium erythraeum IMS101; Trichodesmium erythraeum IMS101	FOG: TPR repeat	no subsystem	0			6.3e-15	fig|63737.1.peg.4903	Nostoc punctiforme PCC 73102	FOG: TPR repeat	1	9						4.7e-18	fig|203124.1.peg.4731	Trichodesmium erythraeum IMS101	contains Pfam profile PF00515: TPR Domain / tetratricopeptide repeat (TPR)-containing protein
		fig|3702.1.peg.14201	At3g19810	COG1399 protein, clustered with ribosomal protein L32p	no subsystem	2		1e-10	fig|351605.4.peg.1843	Geobacter uraniireducens Rf4	Bacteria; Proteobacteria; delta/epsilon subdivisions; Deltaproteobacteria; Desulfuromonadales; Geobacteraceae; Geobacter; Geobacter uraniireducens; Geobacter uraniireducens Rf4	COG1399 protein, clustered with ribosomal protein L32p	COG1399	5	10		1e-10	fig|351605.4.peg.1843	Geobacter uraniireducens Rf4	hypothetical protein	5	10																							At3g19810	U_U_K
		fig|3702.1.peg.14202	At3g19820	identical to GB:S71189 [SP|Q39085] from [Arabidopsis thaliana]; contains Pfam FAD binding domain PF01565; go_component: integral to membrane [goid 0016021]; go_function: catalytic activity [goid 0003824]; go_process: steroid biosynthesis [goid 0006694]; go_process: response to light [goid 0009416]; go_process: cell elongation [goid 0009826]; go_process: brassinosteroid biosynthesis [goid 0016132]…	no subsystem	16		3.6e-69	fig|243233.4.peg.771	Methylococcus capsulatus str. Bath	Bacteria; Proteobacteria; Gammaproteobacteria; Methylococcales; Methylococcaceae; Methylococcus; Methylococcus capsulatus; Methylococcus capsulatus str. Bath; Methylococcus capsulatus str. Bath	24-dehydrocholesterol reductase precursor (EC 1.3.1.-)	no subsystem	0			9e-12	fig|272631.1.peg.1391	Mycobacterium leprae TN	FAD/FMN-containing dehydrogenases	1	7																							At3g19820	K_K_U
		fig|3702.1.peg.14212	At3g19900	expressed protein	no subsystem	10		2.1e-19	fig|203124.1.peg.417	Trichodesmium erythraeum IMS101	Bacteria; Cyanobacteria; Oscillatoriales; Trichodesmium; Trichodesmium erythraeum; Trichodesmium erythraeum IMS101; Trichodesmium erythraeum IMS101	expressed protein	no subsystem	0			1e-10	fig|59931.3.peg.2695	Synechococcus sp. WH 7805	hypothetical protein	4	5						2.1e-19	fig|203124.1.peg.417	Trichodesmium erythraeum IMS101	expressed protein														At3g19900	U_U_U
		fig|3702.1.peg.14221	At3g19990	expressed protein	no subsystem	5		4.8e-53	fig|257310.1.peg.390	Bordetella bronchiseptica RB50	Bacteria; Proteobacteria; Betaproteobacteria; Burkholderiales; Alcaligenaceae; Bordetella; Bordetella bronchiseptica; Bordetella bronchiseptica RB50; Bordetella bronchiseptica RB50	hypothetical protein	no subsystem	0																															At3g19990	U_U_U
		fig|3702.1.peg.14261	At3g20320	contains Pfam PF02470: mce related protein; go_component: membrane [goid 0016020] / mce-related family protein	no subsystem	15		1.6e-27	fig|63737.4.peg.1483	Nostoc punctiforme PCC 73102	Bacteria; Cyanobacteria; Nostocales; Nostocaceae; Nostoc; Nostoc punctiforme; Nostoc punctiforme PCC 73102	hypothetical protein	no subsystem	1	5		4.4e-13	fig|221360.3.peg.936	Synechococcus sp. RS9917	Possible ABC transporter precursor	6	9						1.6e-27	fig|63737.1.peg.1806	Nostoc punctiforme PCC 73102	contains Pfam PF02470: mce related protein; go_component: membrane [goid 0016020] / mce-related family protein														At3g20320
		fig|3702.1.peg.14270	At3g20390	Endoribonuclease L-PSP	no subsystem	246		8.4e-30	fig|387093.4.peg.1716	Sulfurovum sp. NBC37-1	Bacteria; Proteobacteria; delta/epsilon subdivisions; Epsilonproteobacteria; unclassified Epsilonproteobacteria; Sulfurovum; Sulfurovum sp. NBC37-1; Sulfurovum sp. NBC37-1	Endoribonuclease L-PSP	no subsystem	0			2e-19	fig|211586.1.peg.336	Shewanella oneidensis MR-1	Endoribonuclease L-PSP	2	18		8.2e-21	fig|4932.3.peg.2042	Endoribonuclease L-PSP																	CBSS		At3g20390
		fig|3702.1.peg.14279	At3g20480	Tetraacyldisaccharide 4'-kinase (EC 2.7.1.130)	Lipopolysaccharide-related cluster in Alphaproteobacteria	203		1.6e-32	fig|56780.10.peg.2226	Syntrophus aciditrophicus SB	Bacteria; Proteobacteria; delta/epsilon subdivisions; Deltaproteobacteria; Syntrophobacterales; Syntrophaceae; Syntrophus; Syntrophus aciditrophicus; Syntrophus aciditrophicus SB; Syntrophus aciditrophicus SB	Tetraacyldisaccharide 4'-kinase (EC 2.7.1.130)	KDO2-Lipid A biosynthesis;COG0451	1	4		2.4e-21	fig|316407.3.peg.881	Escherichia coli W3110	Tetraacyldisaccharide 4'-kinase (EC 2.7.1.130)	5	52											2.4e-21	fig|83333.1.peg.900	Tetraacyldisaccharide 4'-kinase (EC 2.7.1.130)	5	36			icw
		fig|3702.1.peg.14307	At3g20740	contains 6 WD-40 repeats (PF00400); identical to fertilization-independent endosperm protein (GI:4567095) [Arabidopsis thaliana]; go_component: heterotrimeric G-protein complex [goid 0005834]; go_function: nucleotide binding [goid 0000166]; go_function: transcription factor activity [goid 0003700]; go_function: transcription regulator activity [goid 0030528]; go_process: reproduction [goid 000000…	no subsystem	4		1.8e-12	fig|203124.1.peg.316	Trichodesmium erythraeum IMS101	Bacteria; Cyanobacteria; Oscillatoriales; Trichodesmium; Trichodesmium erythraeum; Trichodesmium erythraeum IMS101; Trichodesmium erythraeum IMS101	WD-repeat protein	no subsystem	0														1.8e-12	fig|203124.1.peg.316	Trichodesmium erythraeum IMS101	contains 6 WD-40 repeats (PF00400); identical to fertilization-independent endosperm protein (GI:4567095) [Arabidopsis thaliana]; go_component: heterotrimeric G-protein complex [goid 0005834]; go_function: nucleotide binding [goid 0000166]; go_function: transcription factor activity [goid 0003700]; go_function: transcription regulator activity [goid 0030528]; go_process: reproduction [goid 000000…
		fig|3702.1.peg.14311	At3g20780	DNA topoisomerase VI subunit B (EC 5.99.1.3)	DNA topoisomerases, Type II, ATP-dependent	45		7.2e-70	fig|272557.1.peg.541	Aeropyrum pernix K1	Archaea; Crenarchaeota; Thermoprotei; Desulfurococcales; Desulfurococcaceae; Aeropyrum; Aeropyrum pernix; Aeropyrum pernix K1; Aeropyrum pernix K1	DNA topoisomerase VI subunit B (EC 5.99.1.3)	DNA topoisomerases, Type II, ATP-dependent	1	8		7e-19	fig|362976.6.peg.1657	Haloquadratum walsbyi DSM 16790	DNA topoisomerase VI subunit B (EC 5.99.1.3)	8	12																		icw
		fig|3702.1.peg.14312	At3g20790	weak similarity to SP|Q07982 Glucose--fructose oxidoreductase precursor (EC 1.1.99.28) {Zymomonas mobilis}; contains Pfam profiles PF01408: Oxidoreductase family NAD-binding Rossmann fold, PF02894: Oxidoreductase family C-terminal alpha/beta domain; go_function: oxidoreductase activity [goid 0016491]; go_process: electron transport [goid 0006118]; go_process: metabolism [goid 0008152] / oxidoredu…	no subsystem	7		1.4e-22	fig|186497.1.peg.567	Pyrococcus furiosus DSM 3638	Archaea; Euryarchaeota; Thermococci; Thermococcales; Thermococcaceae; Pyrococcus; Pyrococcus furiosus; Pyrococcus furiosus DSM 3638; Pyrococcus furiosus DSM 3638	Glucose-fructose oxidoreductase	no subsystem	0										1.5e-19	fig|4932.3.peg.5105	D-galactose 1-dehydrogenase (EC 1.1.1.48)		1.5e-19	fig|4932.3.peg.5105	Saccharomyces cerevisiae (baker's yeast)	weak similarity to SP|Q07982 Glucose--fructose oxidoreductase precursor (EC 1.1.99.28) {Zymomonas mobilis}; contains Pfam profiles PF01408: Oxidoreductase family NAD-binding Rossmann fold, PF02894: Oxidoreductase family C-terminal alpha/beta domain; go_function: oxidoreductase activity [goid 0016491]; go_process: electron transport [goid 0006118]; go_process: metabolism [goid 0008152] / oxidoredu…														AT3G20790	K_K_U
		fig|3702.1.peg.14342	At3g21110	Phosphoribosylaminoimidazole-succinocarboxamide synthase (EC 6.3.2.6)	De Novo Purine Biosynthesis	217		1e-109	fig|400673.6.peg.1120	Legionella pneumophila str. Corby	Bacteria; Proteobacteria; Gammaproteobacteria; Legionellales; Legionellaceae; Legionella	Phosphoribosylaminoimidazole-succinocarboxamide synthase (EC 6.3.2.6)	De Novo Purine Biosynthesis	1	5		9e-104	fig|177416.3.peg.284	Francisella tularensis subsp. tularensis Schu 4	Phosphoribosylaminoimidazole-succinocarboxamide synthase (EC 6.3.2.6) / Phosphoribosylamine--glycine ligase (EC 6.3.4.13)	4	20		6e-31	fig|4932.3.peg.93	Phosphoribosylaminoimidazole-succinocarboxamide synthase (EC 6.3.2.6)													idu	icw			CBSS
		fig|3702.1.peg.14353	At3g21200	expressed protein	no subsystem	2		6.9e-13	fig|234267.9.peg.5671	Solibacter usitatus Ellin6076	Bacteria; Fibrobacteres/Acidobacteria group; Acidobacteria; Solibacteres; Solibacterales; Solibacteraceae; Solibacter; Solibacter usitatus; Solibacter usitatus Ellin6076; Solibacter usitatus Ellin6076	Putative heme iron utilization protein	Hemin transport system	0																															At3g21200	U_U_U
Associated with general area of metabolism	53	fig|3702.1.peg.14371	At3g21360	Clavaminate synthase-like protein At3g21360 (EC 1.-.-.-)	At4g17370	127		9.5e-62	fig|237727.3.peg.2130	Erythrobacter sp. NAP1	Bacteria; Proteobacteria; Alphaproteobacteria; Sphingomonadales; Erythrobacteraceae; Erythrobacter; Erythrobacter sp. NAP1; Erythrobacter sp. NAP1	Clavaminate synthase-like protein At3g21360 (EC 1.-.-.-)	At4g17370	0			8.8e-32	fig|240292.3.peg.5046	Anabaena variabilis ATCC 29413	hypothetical protein	3	27						4.1e-37	fig|240292.3.peg.4958	Anabaena variabilis ATCC 29413	expressed protein								idu						At3g21360	U_K_K
		fig|3702.1.peg.14394	At3g21580	Transmembrane component of energizing module of ECF transporters in Cyanobacteria	no subsystem	37		2.2e-23	fig|165597.1.peg.5806	Crocosphaera watsonii WH 8501	Bacteria; Cyanobacteria; Chroococcales; Crocosphaera; Crocosphaera watsonii; Crocosphaera watsonii WH 8501; Crocosphaera watsonii WH 8501	Transmembrane component of energizing module of ECF transporters in Cyanobacteria	no subsystem	0			9.6e-12	fig|269801.1.peg.5649	Bacillus cereus G9241	Transmembrane component of general energizing module of ECF transporters	11	99						2.1e-21	fig|103690.1.peg.795	Nostoc sp. PCC 7120	Transmembrane component of energizing module of ECF transporters in Cyanobacteria									icw					At3g21580
		fig|3702.1.peg.14413	At3g21720	Isocitrate lyase (EC 4.1.3.1), group II (plants and fungi)	no subsystem	230		7.5e-89	fig|262316.1.peg.1643	Mycobacterium avium subsp. paratuberculosis str. k10	Bacteria; Actinobacteria; Actinobacteria (class); Actinobacteridae; Actinomycetales; Corynebacterineae; Mycobacteriaceae; Mycobacterium; Mycobacterium avium complex (MAC); Mycobacterium avium; Mycobacterium avium subsp. paratuberculosis; Mycobacterium avium subsp. paratuberculosis str. k10; Mycobacterium avium subsp. paratuberculosis str. k10	Isocitrate lyase (EC 4.1.3.1), group III, Mycobacterial type ICL2	Glyoxylate bypass;Ethylmalonyl-CoA pathway of C2 assimilation;Ethylmalonyl-CoA pathway of C2 assimilation, GJO	1	4		4.5e-41	fig|316407.3.peg.3852	Escherichia coli W3110	Isocitrate lyase (EC 4.1.3.1)	3	14		3e-159	fig|4932.3.peg.2051	Isocitrate lyase (EC 4.1.3.1)							4.5e-41	fig|83333.1.peg.3924	Isocitrate lyase (EC 4.1.3.1)	2	11		idu	icw
		fig|3702.1.peg.14605	At3g23490	Cyanate hydratase (EC 4.2.1.104)	Cyanate hydrolysis	81		2.6e-20	fig|223283.1.peg.1891	Pseudomonas syringae pv. tomato str. DC3000	Bacteria; Proteobacteria; Gammaproteobacteria; Pseudomonadales; Pseudomonadaceae; Pseudomonas; Pseudomonas syringae group; Pseudomonas syringae group genomosp. 3; Pseudomonas syringae pv. tomato; Pseudomonas syringae pv. tomato str. DC3000; Pseudomonas syringae pv. tomato str. DC3000	Cyanate hydratase (EC 4.2.1.104)	Cyanate hydrolysis	0			3e-12	fig|420662.8.peg.3274	Methylibium petroleiphilum PM1	Cyanate hydratase (EC 4.2.1.104)	3	5						1.7e-19	fig|1148.1.peg.2480	Synechocystis sp. PCC 6803	Cyanate hydratase (EC 4.2.1.104)		1.9e-15	fig|83333.1.peg.337	Cyanate hydratase (EC 4.2.1.104)	0	0
		fig|3702.1.peg.14652	At3g23940	Dihydroxy-acid dehydratase (EC 4.2.1.9)	Iron-sulfur proteins catalog experimental;Branched-Chain Amino Acid Biosynthesis	344		6.9e-184	fig|418136.4.peg.1037	Francisella tularensis subsp. tularensis WY96-3418	Bacteria; Proteobacteria; Gammaproteobacteria; Thiotrichales; Francisellaceae; Francisella; Francisella tularensis; Francisella tularensis subsp. tularensis; Francisella tularensis subsp. tularensis WY96-3418; Francisella tularensis subsp. tularensis WY96-3418	Dihydroxy-acid dehydratase (EC 4.2.1.9)	Iron-sulfur proteins catalog experimental;Branched-Chain Amino Acid Biosynthesis	3	11		3e-111	fig|393128.3.peg.1925	Listeria monocytogenes F6900	Dihydroxy-acid dehydratase (EC 4.2.1.9)	6	28		0	fig|4932.3.peg.3524	Dihydroxy-acid dehydratase (EC 4.2.1.9)		2e-162	fig|197221.1.peg.1057	Thermosynechococcus elongatus BP-1	Dihydroxy-acid dehydratase (EC 4.2.1.9)		1.7e-91	fig|83333.1.peg.3701	Dihydroxy-acid dehydratase (EC 4.2.1.9)	4	21		idu	icw			experimental
		fig|3702.1.peg.14656	At3g23980	contains weak similarity to Dentin sialophosphoprotein precursor (Swiss-Prot:Q9NZW4) [Homo sapiens] / dentin sialophosphoprotein-related	no subsystem	10		9.6e-15	fig|196620.1.peg.2575	Staphylococcus aureus subsp. aureus MW2	Bacteria; Firmicutes; Bacilli; Bacillales; Staphylococcaceae; Staphylococcus; Staphylococcus aureus; Staphylococcus aureus subsp. aureus; Staphylococcus aureus subsp. aureus MW2; Staphylococcus aureus subsp. aureus MW2	Predicted cell-wall-anchored protein SasA (LPXTG motif)	CBSS-190485.1.peg.4141;Adhesins in Staphylococcus	2	5		9.6e-15	fig|196620.1.peg.2575	Staphylococcus aureus subsp. aureus MW2	Predicted cell-wall-anchored protein SasA (LPXTG motif)	2	5																							At3g23980	U_K_U
		fig|3702.1.peg.14661	At3g24030	Hydroxyethylthiazole kinase (EC 2.7.1.50)	5-FCL-like protein;Thiamin biosynthesis;COG2363	240		1.6e-56	fig|272943.3.peg.2911	Rhodobacter sphaeroides 2.4.1	Bacteria; Proteobacteria; Alphaproteobacteria; Rhodobacterales; Rhodobacteraceae; Rhodobacter; Rhodobacter sphaeroides; Rhodobacter sphaeroides 2.4.1; Rhodobacter sphaeroides 2.4.1		no subsystem	40			1e-45	fig|316407.3.peg.2038	Escherichia coli W3110	Hydroxyethylthiazole kinase (EC 2.7.1.50)	2	65		1.6e-56	fig|272943.3.peg.2911								1e-45	fig|83333.1.peg.2079	Hydroxyethylthiazole kinase (EC 2.7.1.50)	1	43		idu	icw
		fig|3702.1.peg.14668	At3g24090	Glucosamine--fructose-6-phosphate aminotransferase [isomerizing] (EC 2.6.1.16)	Formaldehyde assimilation: Ribulose monophosphate pathway;PROSC;COG2509;UDP-N-acetylmuramate from Fructose-6-phosphate Biosynthesis;Sialic Acid Metabolism	239		8e-133	fig|194439.1.peg.130	Chlorobium tepidum TLS	Bacteria; Bacteroidetes/Chlorobi group; Chlorobi; Chlorobia; Chlorobiales; Chlorobiaceae; Chlorobaculum; Chlorobaculum tepidum; Chlorobium tepidum TLS; Chlorobium tepidum TLS	Glucosamine--fructose-6-phosphate aminotransferase [isomerizing] (EC 2.6.1.16)	Formaldehyde assimilation: Ribulose monophosphate pathway;PROSC;COG2509;UDP-N-acetylmuramate from Fructose-6-phosphate Biosynthesis;Sialic Acid Metabolism	0			3e-112	fig|316407.3.peg.3394	Escherichia coli W3110	Glucosamine--fructose-6-phosphate aminotransferase [isomerizing] (EC 2.6.1.16)	4	41		5.8e-82	fig|4932.3.peg.4849	Glucosamine--fructose-6-phosphate aminotransferase [isomerizing] (EC 2.6.1.16)		1e-100	fig|203124.1.peg.4568	Trichodesmium erythraeum IMS101	Glucosamine--fructose-6-phosphate aminotransferase [isomerizing] (EC 2.6.1.16)		3e-112	fig|83333.1.peg.3666	Glucosamine--fructose-6-phosphate aminotransferase [isomerizing] (EC 2.6.1.16)	4	39		idu	icw
		fig|3702.1.peg.14680	At3g24200	2-octaprenyl-3-methyl-6-methoxy-1,4-benzoquinol hydroxylase (EC 1.14.13.-)	Ubiquinone Biosynthesis;tRNA cmo5U synthesis;Experimental-Ubiquinone BiosynthesisVDC	324		1.7e-62	fig|314285.3.peg.3121	gamma proteobacterium KT 71	Bacteria; Proteobacteria; Gammaproteobacteria; unclassified Gammaproteobacteria; Congregibacter; Congregibacter litoralis; gamma proteobacterium KT 71; gamma proteobacterium KT 71	2-octaprenyl-3-methyl-6-methoxy-1,4-benzoquinol hydroxylase (EC 1.14.13.-)	Ubiquinone Biosynthesis;CBSS-87626.3.peg.3639;tRNA cmo5U synthesis;Experimental-Ubiquinone BiosynthesisVDC	4	52		7.8e-53	fig|290398.4.peg.195	Chromohalobacter salexigens DSM 3043	2-octaprenyl-3-methyl-6-methoxy-1,4-benzoquinol hydroxylase (EC 1.14.13.-)	3	63		1.1e-45	fig|4932.3.peg.2900	Ubiquinone biosynthesis monooxgenase COQ6 (EC 1.14.13.-)							1.3e-49	fig|83333.1.peg.2858	2-octaprenyl-3-methyl-6-methoxy-1,4-benzoquinol hydroxylase (EC 1.14.13.-)	7	43		idu	icw			CBSS
		fig|3702.1.peg.14722	At3g24560	tRNA(Ile)-lysidine synthetase	tRNAmodification position 34;tRNA processing	136		4.8e-26	fig|188.1.peg.8805	Magnetospirillum magnetotacticum	Bacteria; Proteobacteria; Alphaproteobacteria; Rhodospirillales; Rhodospirillaceae; Magnetospirillum; Magnetospirillum magnetotacticum; Magnetospirillum magnetotacticum	tRNA(Ile)-lysidine synthetase	no subsystem	0			3.5e-13	fig|401650.3.peg.1843	Listeria monocytogenes Aureli 1997	tRNA(Ile)-lysidine synthetase / Hypoxanthine-guanine phosphoribosyltransferase (EC 2.4.2.8)	8	45																					CBSS		At3g24560
		fig|3702.1.peg.14793	At3g25400	expressed protein	no subsystem	49		6.4e-21	fig|220664.3.peg.5663	Pseudomonas fluorescens Pf-5	Bacteria; Proteobacteria; Gammaproteobacteria; Pseudomonadales; Pseudomonadaceae; Pseudomonas; Pseudomonas fluorescens group; Pseudomonas fluorescens; Pseudomonas fluorescens Pf-5; Pseudomonas fluorescens Pf-5	MazG nucleotide pyrophosphohydrolase domain protein	no subsystem	0			1.7e-13	fig|521.1.peg.2992	Bordetella avium	hypothetical protein	1	4																							At3g25400	U_U_U
		fig|3702.1.peg.14799	At3g25470	RNA binding methyltransferase FtsJ like	rRNA methylation in clusters	310		5.6e-59	fig|273068.3.peg.1190	Thermoanaerobacter tengcongensis MB4	Bacteria; Firmicutes; Clostridia; Thermoanaerobacteriales; Thermoanaerobacteriaceae; Thermoanaerobacter; Thermoanaerobacter tengcongensis; Thermoanaerobacter tengcongensis MB4; Thermoanaerobacter tengcongensis MB4	RNA binding methyltransferase FtsJ like	rRNA methylation in clusters	9	29		2.6e-48	fig|401650.3.peg.961	Listeria monocytogenes Aureli 1997	RNA binding methyltransferase FtsJ like	7	42						1.3e-48	fig|59920.3.peg.1084	Prochlorococcus marinus str. NATL2A	RNA binding methyltransferase FtsJ like									icw			cluster		At3g25470
		fig|3702.1.peg.14839	At3g25805	expressed protein	no subsystem	2		2.8e-41	fig|203124.1.peg.6229	Trichodesmium erythraeum IMS101	Bacteria; Cyanobacteria; Oscillatoriales; Trichodesmium; Trichodesmium erythraeum; Trichodesmium erythraeum IMS101; Trichodesmium erythraeum IMS101	expressed protein	no subsystem	0														2.8e-41	fig|203124.1.peg.6229	Trichodesmium erythraeum IMS101	expressed protein														At3g25805	U_U_U
		fig|3702.1.peg.14872	At3g26085	contains Pfam profile PF02517 CAAX amino terminal protease family protein; go_function: prenyl-dependent CAAX protease activity [goid 0008487]; go_process: proteolysis and peptidolysis [goid 0006508] / CAAX amino terminal protease family protein	no subsystem	9		6.2e-23	fig|251221.1.peg.2883	Gloeobacter violaceus PCC 7421	Bacteria; Cyanobacteria; Gloeobacteria; Gloeobacterales; Gloeobacter; Gloeobacter violaceus; Gloeobacter violaceus PCC 7421; Gloeobacter violaceus PCC 7421	hypothetical protein	no subsystem	0			8.6e-17	fig|63737.1.peg.2483	Nostoc punctiforme PCC 73102	NADH:ubiquinone oxidoreductase subunit 5 (chain L)/Multisubunit Na+/H+ antiporter, MnhA subunit	2	5						6.2e-23	fig|251221.1.peg.2883	Gloeobacter violaceus PCC 7421	contains Pfam profile PF02517 CAAX amino terminal protease family protein; go_function: prenyl-dependent CAAX protease activity [goid 0008487]; go_process: proteolysis and peptidolysis [goid 0006508] / CAAX amino terminal protease family protein										cwn	cwh			AT3G26085	K_U_K
		fig|3702.1.peg.14932	At3g26570	solute carrier family 20 (phosphate transporter), member 1; Probable low-affinity inorganic phosphate transporter	Phosphate metabolism	320		2e-105	fig|264201.1.peg.99	Parachlamydia sp. UWE25	Bacteria; Chlamydiae/Verrucomicrobia group; Chlamydiae; Chlamydiae (class); Chlamydiales; Parachlamydiaceae; Candidatus Protochlamydia; Candidatus Protochlamydia amoebophila; Parachlamydia sp. UWE25; Parachlamydia sp. UWE25	Probable low-affinity inorganic phosphate transporter	Phosphate metabolism	2	16		1.5e-20	fig|448385.11.peg.3075	Sorangium cellulosum So ce 56	Probable low-affinity inorganic phosphate transporter	1	31		7.5e-26	fig|4932.3.peg.571	solute carrier family 20 (phosphate transporter), member 1; Probable low-affinity inorganic phosphate transporter		2.8e-81	fig|103690.1.peg.2643	Nostoc sp. PCC 7120	solute carrier family 20 (phosphate transporter), member 1; Probable low-affinity inorganic phosphate transporter								idu	icw
		fig|3702.1.peg.14933	At3g26580	expressed protein	no subsystem	4		8.7e-17	fig|103690.1.peg.1556	Nostoc sp. PCC 7120	Bacteria; Cyanobacteria; Nostocales; Nostocaceae; Nostoc; Nostoc sp. PCC 7120; Nostoc sp. PCC 7120	hypothetical protein	no subsystem	0														8.7e-17	fig|103690.1.peg.1556	Nostoc sp. PCC 7120	expressed protein														AT3G26580	U_U_K
		fig|3702.1.peg.14952	At3g26710	expressed protein	no subsystem	1		2.4e-12	fig|251221.1.peg.3763	Gloeobacter violaceus PCC 7421	Bacteria; Cyanobacteria; Gloeobacteria; Gloeobacterales; Gloeobacter; Gloeobacter violaceus; Gloeobacter violaceus PCC 7421; Gloeobacter violaceus PCC 7421	hypothetical protein	no subsystem	0														2.4e-12	fig|251221.1.peg.3763	Gloeobacter violaceus PCC 7421	expressed protein														At3g26710	U_U_U
		fig|3702.1.peg.14998	At3g27110	contains Pfam domain, PF01435: Peptidase family M48; go_component: membrane [goid 0016020]; go_function: metalloendopeptidase activity [goid 0004222]; go_process: proteolysis and peptidolysis [goid 0006508] / peptidase M48 family protein	no subsystem	23		8.8e-88	fig|103690.1.peg.484	Nostoc sp. PCC 7120	Bacteria; Cyanobacteria; Nostocales; Nostocaceae; Nostoc; Nostoc sp. PCC 7120; Nostoc sp. PCC 7120	hypothetical protein	no subsystem	0														8.8e-88	fig|103690.1.peg.484	Nostoc sp. PCC 7120	contains Pfam domain, PF01435: Peptidase family M48; go_component: membrane [goid 0016020]; go_function: metalloendopeptidase activity [goid 0004222]; go_process: proteolysis and peptidolysis [goid 0006508] / peptidase M48 family protein
		fig|3702.1.peg.15006	At3g27180	expressed protein	no subsystem	92		1.8e-62	fig|264201.1.peg.1998	Parachlamydia sp. UWE25	Bacteria; Chlamydiae/Verrucomicrobia group; Chlamydiae; Chlamydiae (class); Chlamydiales; Parachlamydiaceae; Candidatus Protochlamydia; Candidatus Protochlamydia amoebophila; Parachlamydia sp. UWE25; Parachlamydia sp. UWE25	putative 23S rRNA (Uracil-5-)-methyltransferase	no subsystem	0			4.3e-16	fig|393118.3.peg.1690	Listeria monocytogenes J1 175	RNA methyltransferase, TrmA family	4	15						4.3e-16	fig|74547.1.peg.736	Prochlorococcus marinus str. MIT 9313	expressed protein								idu				cluster experimental		At3g27180	K_K_U
Specific prediction, testing not started	37	fig|3702.1.peg.15024	At3g27340	COG3536: Uncharacterized protein conserved in bacteria	Experimental-Ubiquinone BiosynthesisVDC	133		6.7e-22	fig|188.1.peg.9242	Magnetospirillum magnetotacticum	Bacteria; Proteobacteria; Alphaproteobacteria; Rhodospirillales; Rhodospirillaceae; Magnetospirillum; Magnetospirillum magnetotacticum; Magnetospirillum magnetotacticum	COG3536: Uncharacterized protein conserved in bacteria	Experimental-Ubiquinone BiosynthesisVDC	0			2.3e-15	fig|290398.4.peg.370	Chromohalobacter salexigens DSM 3043	protein of unknown function DUF971	5	16																							At3g27340	U_U_U
		fig|3702.1.peg.15079	At3g27890	NADPH:quinone oxidoreductase	no subsystem	197		7.5e-40	fig|350703.3.peg.4182	Pseudomonas aeruginosa 2192	Bacteria; Proteobacteria; Gammaproteobacteria; Pseudomonadales; Pseudomonadaceae; Pseudomonas; Pseudomonas aeruginosa group; Pseudomonas aeruginosa; Pseudomonas aeruginosa 2192; Pseudomonas aeruginosa 2192	NADPH:quinone oxidoreductase	Na dependent energetics	0			8.6e-12	fig|226185.1.peg.1139	Enterococcus faecalis V583	Fumarate reductase, flavoprotein subunit precursor (EC 1.3.99.1)	2	18						2e-16	fig|63737.1.peg.1927	Nostoc punctiforme PCC 73102	NADPH:quinone oxidoreductase		5.8e-24	fig|83333.1.peg.3650	Putative oxidoreductase	1	4								At3g27890
		fig|3702.1.peg.15142	At3g28460	contains Pfam PF03602: Conserved hypothetical protein 95 / expressed protein	no subsystem	58		3.2e-21	fig|324602.4.peg.2352	Chloroflexus aurantiacus J-10-fl	Bacteria; Chloroflexi; Chloroflexi (class); Chloroflexales; Chloroflexaceae; Chloroflexus; Chloroflexus aurantiacus; Chloroflexus aurantiacus J-10-fl	Ribosomal RNA small subunit methyltransferase D (EC 2.1.1.-)	CBSS-269801.1.peg.1715;CBSS-266117.6.peg.1260	3	23		5.3e-15	fig|393117.3.peg.2187	Listeria monocytogenes FSL J1-194	Methyltransferase (EC 2.1.1.-) COG0742	8	46																					CBSS		At3g28460	K_U_K
Specific prediction, testing not started	39	fig|3702.1.peg.15167	At3g28700	COG1565: Uncharacterized conserved protein	CobW;Experimental-PTPS;COG1565;Pterin metabolism 3	140		1.5e-67	fig|342108.5.peg.561	Magnetospirillum magneticum AMB-1	Bacteria; Proteobacteria; Alphaproteobacteria; Rhodospirillales; Rhodospirillaceae; Magnetospirillum; Magnetospirillum magneticum; Magnetospirillum magneticum AMB-1; Magnetospirillum magneticum AMB-1	COG1565: Uncharacterized conserved protein	CobW;CBSS-188.1.peg.9880;Experimental-PTPS;COG1565;Pterin metabolism 3	1	4		1.7e-20	fig|360095.3.peg.593	Bartonella bacilliformis KC583	COG1565: Uncharacterized conserved protein	8	25						2.4e-26	fig|251221.1.peg.2384	Gloeobacter violaceus PCC 7421	COG1565: Uncharacterized conserved protein									icw	cwn				AT3G28700	U_U_K
		fig|3702.1.peg.15174	At3g28760	3,7-dideoxy-D-threo-hepto-2, 6-diulosonate synthase (EC 4.2.3.-) # AroB'	Common Pathway For Synthesis of Aromatic Compounds (DAHP synthase to chorismate);Chorismate Synthesis	36		3.1e-67	fig|187420.1.peg.578	Methanothermobacter thermautotrophicus str. Delta H	Archaea; Euryarchaeota; Methanobacteria; Methanobacteriales; Methanobacteriaceae; Methanothermobacter; Methanothermobacter thermautotrophicus; Methanothermobacter thermautotrophicus str. Delta H; Methanothermobacter thermautotrophicus str. Delta H	3,7-dideoxy-D-threo-hepto-2, 6-diulosonate synthase (EC 4.2.3.-) # AroB'	Common Pathway For Synthesis of Aromatic Compounds (DAHP synthase to chorismate);Chorismate Synthesis	1	7		6.4e-44	fig|882.1.peg.460	Desulfovibrio vulgaris subsp. vulgaris str. Hildenborough	3-dehydroquinate synthase 2	1	8																		icw					At3g28760	U_K_K
		fig|3702.1.peg.15186	At3g28880	contains ankyrin repeats, Pfam:PF00023; go_function: protein binding [goid 0005515] / ankyrin repeat family protein	no subsystem	1		1.4e-13	fig|203124.1.peg.3738	Trichodesmium erythraeum IMS101	Bacteria; Cyanobacteria; Oscillatoriales; Trichodesmium; Trichodesmium erythraeum; Trichodesmium erythraeum IMS101; Trichodesmium erythraeum IMS101	Ankyrin 1	no subsystem	0														1.4e-13	fig|203124.1.peg.3738	Trichodesmium erythraeum IMS101	contains ankyrin repeats, Pfam:PF00023; go_function: protein binding [goid 0005515] / ankyrin repeat family protein														AT3G28880
		fig|3702.1.peg.15203	At3g29010	Lipoate-protein ligase A type 2	Lipoic acid metabolism;Competence or DNA damage-inducible protein CinA and related protein families	12		1.9e-39	fig|264201.1.peg.1838	Parachlamydia sp. UWE25	Bacteria; Chlamydiae/Verrucomicrobia group; Chlamydiae; Chlamydiae (class); Chlamydiales; Parachlamydiaceae; Candidatus Protochlamydia; Candidatus Protochlamydia amoebophila; Parachlamydia sp. UWE25; Parachlamydia sp. UWE25	Lipoate-protein ligase A type 2	Lipoic acid metabolism;Competence or DNA damage-inducible protein CinA and related protein families;Glycine cleavage system	0			1.1e-28	fig|243161.4.peg.900	Chlamydia muridarum Nigg	lipoate-protein ligase-related protein	6	8																	idu						At3g29010	K_U_U
		fig|3702.1.peg.15664	At3g44620	Low molecular weight protein tyrosine phosphatase (EC 3.1.3.48)	CBSS-176280.1.peg.1561	203		1.5e-42	fig|197221.1.peg.1809	Thermosynechococcus elongatus BP-1	Bacteria; Cyanobacteria; Chroococcales; Thermosynechococcus; Thermosynechococcus elongatus; Thermosynechococcus elongatus BP-1; Thermosynechococcus elongatus BP-1	Low molecular weight protein tyrosine phosphatase (EC 3.1.3.48)	CBSS-176280.1.peg.1561	1	5		3.7e-14	fig|323261.3.peg.1624	Nitrosococcus oceani ATCC 19707	Low molecular weight protein-tyrosine-phosphatase (EC 3.1.3.48)	3	16						1.5e-42	fig|197221.1.peg.1809	Thermosynechococcus elongatus BP-1	Low molecular weight protein tyrosine phosphatase (EC 3.1.3.48)								idu				cluster CBSS
		fig|3702.1.peg.15697	At3g44890	LSU ribosomal protein L9p, chloroplast	Ribosome LSU chloroplast	270		1.1e-27	fig|74546.3.peg.1789	Prochlorococcus marinus str. MIT 9312	Bacteria; Cyanobacteria; Prochlorales; Prochlorococcaceae; Prochlorococcus; Prochlorococcus marinus; Prochlorococcus marinus str. MIT 9312; Prochlorococcus marinus str. MIT 9312	LSU ribosomal protein L9p	Ribosome LSU bacterial;Hypothetical DUF454;CBSS-262719.3.peg.410	3	7		8.7e-20	fig|273068.3.peg.2356	Thermoanaerobacter tengcongensis MB4	LSU ribosomal protein L9p	4	61						1.1e-27	fig|74546.3.peg.1789	Prochlorococcus marinus str. MIT 9312	LSU ribosomal protein L9p, chloroplast		5.1e-12	fig|83333.1.peg.4113	LSU ribosomal protein L9p	2	24						CBSS
		fig|3702.1.peg.15723	At3g45100	similar to PIG-A from Mus musculus [gi:577723[, Homo sapiens [SP|P37287]; contains Pfam glycosyl transferase, group 1 family protein domain PF00534; go_function: transferase activity, transferring glycosyl groups [goid 0016757]; go_process: GPI anchor biosynthesis [goid 0006506] / N-acetylglucosaminyl-phosphatidylinositol biosynthetic protein, putative	no subsystem	49		1.8e-25	fig|188937.1.peg.783	Methanosarcina acetivorans C2A	Archaea; Euryarchaeota; Methanomicrobia; Methanosarcinales; Methanosarcinaceae; Methanosarcina; Methanosarcina acetivorans; Methanosarcina acetivorans C2A; Methanosarcina acetivorans C2A	N-acetylglucosaminyl-phosphatidylinositol biosynthetic protein	no subsystem	1	4		2.3e-12	fig|226186.1.peg.4302	Bacteroides thetaiotaomicron VPI-5482	putative glycosyltransferase	3	9		1e-105	fig|4932.3.peg.6279	UDP-GlcNAc-binding and catalytic subunit of the enzyme that mediates the first step in glycosylphosphatidylinositol (GPI) biosynthesis, mutations cause defects in transcription and in biogenesis of cell wall proteins		1e-105	fig|4932.3.peg.6279	Saccharomyces cerevisiae (baker's yeast)	similar to PIG-A from Mus musculus [gi:577723[, Homo sapiens [SP|P37287]; contains Pfam glycosyl transferase, group 1 family protein domain PF00534; go_function: transferase activity, transferring glycosyl groups [goid 0016757]; go_process: GPI anchor biosynthesis [goid 0006506] / N-acetylglucosaminyl-phosphatidylinositol biosynthetic protein, putative								idu		cwn	cwh	CBSS
		fig|3702.1.peg.15910	At3g46940	Deoxyuridine 5'-triphosphate nucleotidohydrolase (EC 3.6.1.23)	rRNA methylation in clusters;Nudix proteins (nucleoside triphosphate hydrolases);Housecleaning nucleoside triphosphate pyrophosphatases	215		1.1e-28	fig|194439.1.peg.1398	Chlorobium tepidum TLS	Bacteria; Bacteroidetes/Chlorobi group; Chlorobi; Chlorobia; Chlorobiales; Chlorobiaceae; Chlorobaculum; Chlorobaculum tepidum; Chlorobium tepidum TLS; Chlorobium tepidum TLS	Deoxyuridine 5'-triphosphate nucleotidohydrolase (EC 3.6.1.23)	rRNA methylation in clusters;Nudix proteins (nucleoside triphosphate hydrolases);Housecleaning nucleoside triphosphate pyrophosphatases	0			1.1e-15	fig|316407.3.peg.3487	Escherichia coli W3110	Deoxyuridine 5'-triphosphate nucleotidohydrolase (EC 3.6.1.23)	8	41		1e-37	fig|4932.3.peg.526	Deoxyuridine 5'-triphosphate nucleotidohydrolase (EC 3.6.1.23)							1.1e-15	fig|83333.1.peg.3576	Deoxyuridine 5'-triphosphate nucleotidohydrolase (EC 3.6.1.23)	6	24		idu				cluster
		fig|3702.1.peg.16011	At3g47810	contains Pfam profile: PF00149 calcineurin-like phosphoesterase; go_function: protein serine/threonine phosphatase activity [goid 0004722] / calcineurin-like phosphoesterase family protein	no subsystem	5		7.3e-20	fig|224325.1.peg.792	Archaeoglobus fulgidus DSM 4304	Archaea; Euryarchaeota; Archaeoglobi; Archaeoglobales; Archaeoglobaceae; Archaeoglobus; Archaeoglobus fulgidus; Archaeoglobus fulgidus DSM 4304; Archaeoglobus fulgidus DSM 4304	hypothetical protein	no subsystem	0										3.1e-12	fig|4932.3.peg.3021	vacuolar protein sorting																			At3g47810	K_K_U
		fig|3702.1.peg.16026	At3g47930	strong similarity to L-galactono-1,4-lactone dehydrogenase, Brassica oleracea, Z97060 [gi:2760543], and gi:3986289 from Ipomea batatas; go_function: galactonolactone dehydrogenase activity [goid 0016633]; go_process: L-ascorbic acid biosynthesis [goid 0019853] / L-galactono-1,4-lactone dehydrogenase, putative	no subsystem	71		3e-32	fig|321955.3.peg.3666	Brevibacterium linens BL2	Bacteria; Actinobacteria; Actinobacteria (class); Actinobacteridae; Actinomycetales; Micrococcineae; Brevibacteriaceae; Brevibacterium; Brevibacterium linens; Brevibacterium linens BL2; Brevibacterium linens BL2	FAD-dependent oxidoreductase	no subsystem	1	11		1e-19	fig|281309.1.peg.576	Bacillus thuringiensis serovar konkukian str. 97-27	FAD-dependent oxidoreductase	1	11		8.5e-22	fig|4932.3.peg.4661	D-Arabinono-1,4-lactone oxidase, catalyzes the final step in biosynthesis of D-erythroascorbic acid, which is protective against oxidative stress		5.1e-27	fig|63737.1.peg.4347	Nostoc punctiforme PCC 73102	strong similarity to L-galactono-1,4-lactone dehydrogenase, Brassica oleracea, Z97060 [gi:2760543], and gi:3986289 from Ipomea batatas; go_function: galactonolactone dehydrogenase activity [goid 0016633]; go_process: L-ascorbic acid biosynthesis [goid 0019853] / L-galactono-1,4-lactone dehydrogenase, putative
		fig|3702.1.peg.16046	At3g48110	Glycyl-tRNA synthetase alpha chain (EC 6.1.1.14), chloroplast / Glycyl-tRNA synthetase beta chain (EC 6.1.1.14), chloroplast; Glycyl-tRNA synthetase alpha chain (EC 6.1.1.14), mitochondrial / Glycyl-tRNA synthetase beta chain (EC 6.1.1.14), mitochondrial	no subsystem	570		2e-165	fig|272561.1.peg.814	Chlamydia trachomatis D/UW-3/CX	Bacteria; Chlamydiae/Verrucomicrobia group; Chlamydiae; Chlamydiae (class); Chlamydiales; Chlamydiaceae; Chlamydia; Chlamydia trachomatis; Chlamydia trachomatis D/UW-3/CX; Chlamydia trachomatis D/UW-3/CX	Glycyl-tRNA synthetase alpha chain (EC 6.1.1.14) / Glycyl-tRNA synthetase beta chain (EC 6.1.1.14)	tRNA aminoacylation, Gly;tRNA aminoacylation, Gly	4	16		3.2e-95	fig|264732.9.peg.588	Moorella thermoacetica ATCC 39073	Glycyl-tRNA synthetase alpha chain (EC 6.1.1.14)	2	32						8.1e-98	fig|63737.1.peg.379	Nostoc punctiforme PCC 73102	Glycyl-tRNA synthetase alpha chain (EC 6.1.1.14), chloroplast / Glycyl-tRNA synthetase beta chain (EC 6.1.1.14), chloroplast; Glycyl-tRNA synthetase alpha chain (EC 6.1.1.14), mitochondrial / Glycyl-tRNA synthetase beta chain (EC 6.1.1.14), mitochondrial		8e-103	fig|83333.1.peg.3492	Glycyl-tRNA synthetase beta chain (EC 6.1.1.14)	1	24			icw
		fig|3702.1.peg.16093	At3g48540	dCMP deaminase (EC 3.5.4.12)	no subsystem	117		7.4e-49	fig|177439.1.peg.2271	Desulfotalea psychrophila LSv54	Bacteria; Proteobacteria; delta/epsilon subdivisions; Deltaproteobacteria; Desulfobacterales; Desulfobulbaceae; Desulfotalea; Desulfotalea psychrophila; Desulfotalea psychrophila LSv54; Desulfotalea psychrophila LSv54	dCMP deaminase (EC 3.5.4.12)	no subsystem	0			2e-12	fig|299033.6.peg.633	Lactobacillus reuteri F275	dCMP deaminase (EC 3.5.4.12); late competence protein comEB	4	19		7.2e-12	fig|4932.3.peg.3178	dCMP deaminase		7.2e-12	fig|4932.3.peg.3178	Saccharomyces cerevisiae (baker's yeast)	similar to SP|P32321 Deoxycytidylate deaminase (EC 3.5.4.12) (dCMP deaminase) {Homo sapiens}; contains Pfam profile PF00383: Cytidine and deoxycytidylate deaminase zinc-binding region; go_function: zinc ion binding [goid 0008270]; go_function: hydrolase activity [goid 0016787] / cytidine/deoxycytidylate deaminase family protein									icw	cwn
Associated with general area of metabolism	54	fig|3702.1.peg.16306	At3g50560	Short-chain dehydrogenase, associated with 2-hydroxychromene-2-carboxylate isomerase family protein	At3g50560	97		1e-42	fig|266117.6.peg.2649	Rubrobacter xylanophilus DSM 9941	Bacteria; Actinobacteria; Actinobacteria (class); Rubrobacteridae; Rubrobacterales; Rubrobacterineae; Rubrobacteraceae; Rubrobacter; Rubrobacter xylanophilus; Rubrobacter xylanophilus DSM 9941; Rubrobacter xylanophilus DSM 9941	Short-chain dehydrogenase, associated with 2-hydroxychromene-2-carboxylate isomerase family protein	At3g50560	0			2.8e-11	fig|267608.1.peg.3473	Ralstonia solanacearum GMI1000	D-beta-hydroxybutyrate dehydrogenase (EC 1.1.1.30)	6	10						1.4e-26	fig|240292.3.peg.3576	Anabaena variabilis ATCC 29413	contains INTERPRO family IPR002198 short-chain dehydrogenase/reductase (SDR) superfamily; go_function: oxidoreductase activity [goid 0016491] / short-chain dehydrogenase/reductase (SDR) family protein								idu	icw	cwn	cwh	CBSS
		fig|3702.1.peg.16435	At3g51790	Cytochrome c-type biogenesis protein CcmE, heme chaperone	Biogenesis of c-type cytochromes;Copper homeostasis	190		1e-22	fig|335283.5.peg.1934	Nitrosomonas eutropha C91	Bacteria; Proteobacteria; Betaproteobacteria; Nitrosomonadales; Nitrosomonadaceae; Nitrosomonas; Nitrosomonas eutropha; Nitrosomonas eutropha C91	Cytochrome c-type biogenesis protein CcmE, heme chaperone	Biogenesis of c-type cytochromes;Copper homeostasis	6	46		7.9e-18	fig|338969.3.peg.320	Rhodoferax ferrireducens DSM 15236	Cytochrome c-type biogenesis protein CcmE, heme chaperone	7	87		1e-22	fig|335283.5.peg.1934	Cytochrome c-type biogenesis protein CcmE, heme chaperone							1e-12	fig|83333.1.peg.2171	Cytochrome c-type biogenesis protein CcmE, heme chaperone	6	44		idu	icw					At3g51790	U_K_K
		fig|3702.1.peg.16439	At3g51820	Chlorophyll a synthase ChlG (EC 2.5.1.62)	COG1836;Chlorophyll Biosynthesis	75		6e-126	fig|69042.3.peg.120	Synechococcus sp. WH 5701	Bacteria; Cyanobacteria; Chroococcales; Synechococcus; Synechococcus sp. WH 5701; Synechococcus sp. WH 5701	Chlorophyll a synthase ChlG (EC 2.5.1.62)	COG1836;Chlorophyll Biosynthesis	0			2.7e-37	fig|314264.3.peg.4133	Roseovarius sp. 217	Chlorophyll a synthase ChlG (EC 2.5.1.62)	3	7						6e-126	fig|69042.3.peg.120	Synechococcus sp. WH 5701	Chlorophyll a synthase ChlG (EC 2.5.1.62)								idu	icw
		fig|3702.1.peg.16464	At3g52050	DNA polymerase I	no subsystem	207		8.1e-37	fig|194439.1.peg.1644	Chlorobium tepidum TLS	Bacteria; Bacteroidetes/Chlorobi group; Chlorobi; Chlorobia; Chlorobiales; Chlorobiaceae; Chlorobaculum; Chlorobaculum tepidum; Chlorobium tepidum TLS; Chlorobium tepidum TLS	DNA polymerase I (EC 2.7.7.7)	DNA-replication;DNA Repair Base Excision	0			1.3e-31	fig|267409.1.peg.2025	Listeria monocytogenes str. 1/2a F6854	DNA polymerase I (EC 2.7.7.7)	7	32						4.9e-34	fig|251221.1.peg.636	Gloeobacter violaceus PCC 7421	DNA polymerase I		3.2e-33	fig|83333.1.peg.3784	DNA polymerase I (EC 2.7.7.7)	1	13		idu	icw
		fig|3702.1.peg.16480	At3g52155	expressed protein	no subsystem	11		5.9e-18	fig|243090.1.peg.4811	Pirellula sp. 1	Bacteria; Planctomycetes; Planctomycetacia; Planctomycetales; Planctomycetaceae; Rhodopirellula; Rhodopirellula baltica; Pirellula sp. 1; Pirellula sp. 1	two-component signal transduction	no subsystem	0			4.4e-13	fig|272943.3.peg.2291	Rhodobacter sphaeroides 2.4.1	Phosphohistidine phosphatase SixA	2	7																	idu	icw	cwn		CBSS		AT3G52155	K_U_K
		fig|3702.1.peg.16593	At3g53180	Glutamine synthetase (EC 6.3.1.2), cytosolic	Photorespiration (oxidative C2 cycle)	254		5e-71	fig|203124.1.peg.4419	Trichodesmium erythraeum IMS101	Bacteria; Cyanobacteria; Oscillatoriales; Trichodesmium; Trichodesmium erythraeum; Trichodesmium erythraeum IMS101; Trichodesmium erythraeum IMS101	Glutamine synthetase (EC 6.3.1.2), putative	Glutamine synthetases	0			3.5e-32	fig|204722.1.peg.2854	Brucella suis 1330	glutamine synthetase family protein	1	24						5e-71	fig|203124.1.peg.4419	Trichodesmium erythraeum IMS101	Glutamine synthetase (EC 6.3.1.2), cytosolic								idu	icw
		fig|3702.1.peg.16648	At3g53580	Diaminopimelate epimerase (EC 5.1.1.7)	CBSS-323850.3.peg.3269;Lysine Biosynthesis DAP Pathway	391		9e-105	fig|1148.1.peg.3074	Synechocystis sp. PCC 6803	Bacteria; Cyanobacteria; Chroococcales; Synechocystis; Synechocystis sp. PCC 6803; Synechocystis sp. PCC 6803	Diaminopimelate epimerase (EC 5.1.1.7)	CBSS-323850.3.peg.3269;CBSS-84588.1.peg.1247;Lysine Biosynthesis DAP Pathway	0			3.3e-51	fig|316407.3.peg.3326	Escherichia coli W3110	Diaminopimelate epimerase (EC 5.1.1.7)	9	40						9e-105	fig|1148.1.peg.3074	Synechocystis sp. PCC 6803	Diaminopimelate epimerase (EC 5.1.1.7)		3.3e-51	fig|83333.1.peg.3735	Diaminopimelate epimerase (EC 5.1.1.7)	6	22		idu	icw			CBSS
		fig|3702.1.peg.16744	At3g54440	similar to beta-galactosidase (lactase) from Alteromonas haloplanktis [SP|P81650]; contains Pfam glycoside hydrolase domains PF02836, PF02837, PF02929, PF02930; go_function: hydrolase activity , hydrolyzing O-glycosyl compounds [goid 0004553] / glycoside hydrolase family 2 protein	no subsystem	210		4.1e-181	fig|331112.3.peg.381	Escherichia coli HS	Bacteria; Proteobacteria; Gammaproteobacteria; Enterobacteriales; Enterobacteriaceae; Escherichia; Escherichia coli; Escherichia coli HS; Escherichia coli HS	Beta-galactosidase (EC 3.2.1.23)	Lactose utilization;Galactosylceramide and Sulfatide metabolism;Lactose and Galactose Uptake and Utilization	0			2e-124	fig|206672.1.peg.917	Bifidobacterium longum NCC2705	Beta-galactosidase (EC 3.2.1.23)	1	15											4e-142	fig|83333.1.peg.3023	Evolved beta-D-galactosidase, alpha subunit	1	5		idu	icw
		fig|3702.1.peg.16747	At3g54470	Orotate phosphoribosyltransferase (EC 2.4.2.10) / Orotidine 5'-phosphate decarboxylase (EC 4.1.1.23)	YgfZ;De Novo Pyrimidine Synthesis;De Novo Pyrimidine Synthesis;Iojap	176		1.4e-35	fig|218497.4.peg.430	Chlamydophila abortus S26/3	Bacteria; Chlamydiae/Verrucomicrobia group; Chlamydiae; Chlamydiae (class); Chlamydiales; Chlamydiaceae; Chlamydophila; Chlamydophila abortus; Chlamydophila abortus S26/3; Chlamydophila abortus S26/3	Orotate phosphoribosyltransferase (EC 2.4.2.10)	YgfZ;De Novo Pyrimidine Synthesis;Iojap	3	4		2e-11	fig|321967.3.peg.2072	Lactobacillus casei ATCC 334	Orotate phosphoribosyltransferase (EC 2.4.2.10)	4	28		1.4e-35	fig|218497.4.peg.430	Orotate phosphoribosyltransferase (EC 2.4.2.10)													idu	icw
		fig|3702.1.peg.16771	At3g54690	Polysialic acid capsule expression protein KpsF	no subsystem	262		2.5e-72	fig|264201.1.peg.1782	Parachlamydia sp. UWE25	Bacteria; Chlamydiae/Verrucomicrobia group; Chlamydiae; Chlamydiae (class); Chlamydiales; Parachlamydiaceae; Candidatus Protochlamydia; Candidatus Protochlamydia amoebophila; Parachlamydia sp. UWE25; Parachlamydia sp. UWE25	putative Gut Q protein	no subsystem	2	6		4.3e-50	fig|290398.4.peg.3085	Chromohalobacter salexigens DSM 3043	Arabinose 5-phosphate isomerase (EC 5.3.1.13)	11	59						8.3e-52	fig|269084.3.peg.1674	Synechococcus elongatus PCC 6301	Polysialic acid capsule expression protein kpsF		7.1e-43	fig|83333.1.peg.3140	Arabinose 5-phosphate isomerase (EC 5.3.1.13)	14	40		idu	icw			CBSS		At3g54690
		fig|3702.1.peg.16813	At3g55010	Phosphoribosylformylglycinamidine cyclo-ligase (EC 6.3.3.1)	YgfZ;De Novo Purine Biosynthesis	259		7.3e-89	fig|243365.1.peg.3615	Chromobacterium violaceum ATCC 12472	Bacteria; Proteobacteria; Betaproteobacteria; Neisseriales; Neisseriaceae; Chromobacterium group; Chromobacterium; Chromobacterium violaceum; Chromobacterium violaceum ATCC 12472; Chromobacterium violaceum ATCC 12472	Phosphoribosylformylglycinamidine cyclo-ligase (EC 6.3.3.1)	YgfZ;De Novo Purine Biosynthesis	2	54		8.3e-77	fig|316407.3.peg.2421	Escherichia coli W3110	Phosphoribosylformylglycinamidine cyclo-ligase (EC 6.3.3.1)	3	75						8.3e-77	fig|203124.1.peg.4718	Trichodesmium erythraeum IMS101	Phosphoribosylformylglycinamidine cyclo-ligase (EC 6.3.3.1)		8.3e-77	fig|83333.1.peg.2468	Phosphoribosylformylglycinamidine cyclo-ligase (EC 6.3.3.1)	3	54		idu	icw
		fig|3702.1.peg.16908	At3g55850	weak similarity to SP|Q06555 Exoenzymes regulatory protein aepA precursor {Erwinia carotovora}; contains Pfam profile PF01979: Amidohydrolase family; go_function: hydrolase activity [goid 0016787] / amidohydrolase family protein	no subsystem	275		9e-92	fig|204669.6.peg.3451	Acidobacteria bacterium Ellin345	Bacteria; Fibrobacteres/Acidobacteria group; Acidobacteria; Acidobacteria (class); Acidobacteriales; Acidobacteriaceae; unclassified Acidobacteriaceae; Acidobacteria bacterium Ellin345; Acidobacteria bacterium Ellin345	Exoenzymes regulatory protein aepA precursor	no subsystem	0			6.3e-19	fig|224911.1.peg.4259	Bradyrhizobium japonicum USDA 110	blr4259; hypothetical protein	4	11						1.7e-64	fig|251221.1.peg.375	Gloeobacter violaceus PCC 7421	weak similarity to SP|Q06555 Exoenzymes regulatory protein aepA precursor {Erwinia carotovora}; contains Pfam profile PF01979: Amidohydrolase family; go_function: hydrolase activity [goid 0016787] / amidohydrolase family protein										cwn	cwh
		fig|3702.1.peg.16928	At3g56040	expressed protein	no subsystem	1		1e-123	fig|264201.1.peg.324	Parachlamydia sp. UWE25	Bacteria; Chlamydiae/Verrucomicrobia group; Chlamydiae; Chlamydiae (class); Chlamydiales; Parachlamydiaceae; Candidatus Protochlamydia; Candidatus Protochlamydia amoebophila; Parachlamydia sp. UWE25; Parachlamydia sp. UWE25	hypothetical protein	no subsystem	0																															At3g56040	K_U_U
		fig|3702.1.peg.17011	At3g56840	Aminobutyraldehyde dehydrogenase (EC 1.2.1.19)	no subsystem	186		2e-102	fig|266264.4.peg.1545	Cupriavidus metallidurans CH34	Bacteria; Proteobacteria; Betaproteobacteria; Burkholderiales; Burkholderiaceae; Cupriavidus; Cupriavidus metallidurans; Cupriavidus metallidurans CH34	Aminobutyraldehyde dehydrogenase (EC 1.2.1.19)	no subsystem	0			7.1e-27	fig|69014.3.peg.1147	Thermococcus kodakarensis KOD1	Glycerol-3-phosphate dehydrogenase (EC 1.1.99.5)	3	13						1.2e-29	fig|240292.3.peg.317	Anabaena variabilis ATCC 29413	Aminobutyraldehyde dehydrogenase (EC 1.2.1.19)		1.1e-21	fig|83333.1.peg.2621	Hypothetical protein YgaF	0	0		idu	icw	cwn				AT3G56840
		fig|3702.1.peg.17023	At3g56940	Mg protoporphyrin IX monomethyl ester oxidative cyclase (aerobic) (EC 1.14.13.81)	Chlorophyll Biosynthesis	41		8e-129	fig|63737.4.peg.6724	Nostoc punctiforme PCC 73102	Bacteria; Cyanobacteria; Nostocales; Nostocaceae; Nostoc; Nostoc punctiforme; Nostoc punctiforme PCC 73102	Mg protoporphyrin IX monomethyl ester oxidative cyclase (aerobic) (EC 1.14.13.81)	Chlorophyll Biosynthesis	0			5.9e-63	fig|167539.1.peg.990	Prochlorococcus marinus subsp. marinus str. CCMP1375	Mg protoporphyrin IX monomethyl ester oxidative cyclase (aerobic) (EC 1.14.13.81)	1	4						8e-129	fig|63737.1.peg.5324	Nostoc punctiforme PCC 73102	Mg protoporphyrin IX monomethyl ester oxidative cyclase (aerobic) (EC 1.14.13.81)								idu						At3g56940
Validated by others	18	fig|3702.1.peg.17029	At3g57000	N1-specific pseudouridine methyltransferase NEP1, biosynthesis of m1acp3-psi in 18S/16S rRNA in Eukaryotes and Archaea	rRNA methylation in clusters;rRNA modification Archaea	6		7.9e-13	fig|69014.3.peg.1345	Thermococcus kodakarensis KOD1	Archaea; Euryarchaeota; Thermococci; Thermococcales; Thermococcaceae; Thermococcus; Thermococcus kodakarensis; Thermococcus kodakarensis KOD1; Thermococcus kodakarensis KOD1	N1-specific pseudouridine methyltransferase NEP1, biosynthesis of m1acp3-psi in 18S/16S rRNA in Eukaryotes and Archaea	rRNA methylation in clusters;rRNA modification Archaea	0										6.7e-49	fig|4932.3.peg.4297	Probable ribosome biogenesis protein NEP1																	cluster		At3g57000	U_K_K
		fig|3702.1.peg.17097	At3g57610	Adenylosuccinate synthetase (EC 6.3.4.4)	Purine conversions;Histidine Biosynthesis	224		2e-111	fig|309807.19.peg.1887	Salinibacter ruber DSM 13855	Bacteria; Bacteroidetes/Chlorobi group; Bacteroidetes; Sphingobacteria; Sphingobacteriales; Rhodothermaceae; Salinibacter; Salinibacter ruber; Salinibacter ruber DSM 13855	Adenylosuccinate synthetase (EC 6.3.4.4)	Purine conversions;Histidine Biosynthesis	0			3.3e-95	fig|350703.3.peg.3420	Pseudomonas aeruginosa 2192	Adenylosuccinate synthetase (EC 6.3.4.4)	7	33		2e-111	fig|309807.19.peg.1887	Adenylosuccinate synthetase (EC 6.3.4.4)							4.4e-95	fig|83333.1.peg.4087	Adenylosuccinate synthetase (EC 6.3.4.4)	6	20		idu	icw			CBSS
		fig|3702.1.peg.17154	At3g58140	Phenylalanyl-tRNA synthetase alpha chain (EC 6.1.1.20), mitochondrial	tRNA aminoacylation, Phe	252		5.2e-33	fig|272623.1.peg.1976	Lactococcus lactis subsp. lactis Il1403	Bacteria; Firmicutes; Bacilli; Lactobacillales; Streptococcaceae; Lactococcus; Lactococcus lactis; Lactococcus lactis subsp. lactis; Lactococcus lactis subsp. lactis Il1403; Lactococcus lactis subsp. lactis Il1403	Phenylalanyl-tRNA synthetase alpha chain (EC 6.1.1.20)	tRNA aminoacylation, Phe;EGS prediction	1	72		3.3e-27	fig|316407.3.peg.1670	Escherichia coli W3110	Phenylalanyl-tRNA synthetase alpha chain (EC 6.1.1.20)	5	97		1.9e-51	fig|4932.3.peg.6508	Phenylalanyl-tRNA synthetase alpha chain (EC 6.1.1.20), mitochondrial							3.3e-27	fig|83333.1.peg.1698	Phenylalanyl-tRNA synthetase alpha chain (EC 6.1.1.20)	5	88		idu	icw
		fig|3702.1.peg.17190	At3g58490	similar to sphingosine-1-phosphate phosphohydrolase from [Mus musculus] GI:9623190, [Homo sapiens] GI:23345324; contains Pfam profile PF01569: PAP2 superfamily; go_function: phosphoric ester hydrolase activity [goid 0042578] / phosphatidic acid phosphatase family protein / PAP2 family protein	no subsystem	4		3.7e-12	fig|273068.3.peg.771	Thermoanaerobacter tengcongensis MB4	Bacteria; Firmicutes; Clostridia; Thermoanaerobacteriales; Thermoanaerobacteriaceae; Thermoanaerobacter; Thermoanaerobacter tengcongensis; Thermoanaerobacter tengcongensis MB4; Thermoanaerobacter tengcongensis MB4	Membrane-associated phospholipid phosphatase	no subsystem	0										8.6e-25	fig|4932.3.peg.3367	Protein involved in incorporation of exogenous long chain bases in sphingolipids		8.6e-25	fig|4932.3.peg.3367	Saccharomyces cerevisiae (baker's yeast)	similar to sphingosine-1-phosphate phosphohydrolase from [Mus musculus] GI:9623190, [Homo sapiens] GI:23345324; contains Pfam profile PF01569: PAP2 superfamily; go_function: phosphoric ester hydrolase activity [goid 0042578] / phosphatidic acid phosphatase family protein / PAP2 family protein														AT3G58490
		fig|3702.1.peg.17203	At3g58610	Ketol-acid reductoisomerase (EC 1.1.1.86)	Branched-Chain Amino Acid Biosynthesis;Coenzyme A Biosynthesis	268		3.2e-58	fig|224911.1.peg.6335	Bradyrhizobium japonicum USDA 110	Bacteria; Proteobacteria; Alphaproteobacteria; Rhizobiales; Bradyrhizobiaceae; Bradyrhizobium; Bradyrhizobium japonicum; Bradyrhizobium japonicum USDA 110; Bradyrhizobium japonicum USDA 110	Ketol-acid reductoisomerase (EC 1.1.1.86)	Branched-Chain Amino Acid Biosynthesis;Coenzyme A Biosynthesis	0			2.7e-25	fig|269482.1.peg.5275	Burkholderia cepacia R1808	Ketol-acid reductoisomerase (EC 1.1.1.86)	4	51		3.1e-37	fig|4932.3.peg.4481	Ketol-acid reductoisomerase (EC 1.1.1.86)							2.3e-16	fig|83333.1.peg.3704	Ketol-acid reductoisomerase (EC 1.1.1.86)	5	16		idu	icw
		fig|3702.1.peg.17217	At3g58730	V-type ATP synthase subunit D (EC 3.6.3.14)	no subsystem	64		3.3e-22	fig|190192.1.peg.1670	Methanopyrus kandleri AV19	Archaea; Euryarchaeota; Methanopyri; Methanopyrales; Methanopyraceae; Methanopyrus; Methanopyrus kandleri; Methanopyrus kandleri AV19; Methanopyrus kandleri AV19	V-type ATP synthase subunit D (EC 3.6.3.14)	V-Type ATP synthase	1	8		2.3e-12	fig|126740.4.peg.1111	Thermotoga sp. RQ2	V-type ATP synthase subunit D (EC 3.6.3.14)	3	20		4.6e-56	fig|4932.3.peg.1913	vacuolar ATPase V1 domain subunit D														icw
		fig|3702.1.peg.17228	At3g58830	contains TIGRfam TIGR01668: HAD superfamily (subfamily IIIA) phosphatase, TIGR01668 and TIGR01662: hydrolase, HAD-superfamily, subfamily IIIA; go_function: catalytic activity [goid 0003824] / haloacid dehalogenase (HAD) superfamily protein	no subsystem	16		1.1e-13	fig|279010.5.peg.3032	Bacillus licheniformis ATCC 14580	Bacteria; Firmicutes; Bacilli; Bacillales; Bacillaceae; Bacillus; Bacillus licheniformis; Bacillus licheniformis ATCC 14580; Bacillus licheniformis ATCC 14580	FIG001553: Hydrolase, HAD subfamily IIIA	CBSS-1313.3.peg.391;At4g10620 At3g57180 At3g47450	8	23		3.2e-11	fig|224308.1.peg.2571	Bacillus subtilis subsp. subtilis str. 168	Hydrolase, HAD subfamily IIIA	8	23																							At3g58830	K_K_U
		fig|3702.1.peg.17293	At3g59400	expressed protein	no subsystem	23		2.6e-30	fig|165597.1.peg.377	Crocosphaera watsonii WH 8501	Bacteria; Cyanobacteria; Chroococcales; Crocosphaera; Crocosphaera watsonii; Crocosphaera watsonii WH 8501; Crocosphaera watsonii WH 8501	serine/threonine kinase	no subsystem	0			1.4e-21	fig|110662.3.peg.167	Synechococcus sp. CC9605	hypothetical protein	7	11						2.9e-26	fig|203124.1.peg.3894	Trichodesmium erythraeum IMS101	expressed protein														At3g59400
		fig|3702.1.peg.17449	At3g60810	expressed protein	no subsystem	8		3.1e-16	fig|103690.1.peg.1313	Nostoc sp. PCC 7120	Bacteria; Cyanobacteria; Nostocales; Nostocaceae; Nostoc; Nostoc sp. PCC 7120; Nostoc sp. PCC 7120	hypothetical protein	no subsystem	0														3.1e-16	fig|103690.1.peg.1313	Nostoc sp. PCC 7120	expressed protein														At3g60810	U_U_U
		fig|3702.1.peg.17479	At3g61080	Fructosamine kinase family protein, At3g61080 homolog	At3g61080 homolog	171		9.4e-63	fig|103690.1.peg.5433	Nostoc sp. PCC 7120	Bacteria; Cyanobacteria; Nostocales; Nostocaceae; Nostoc; Nostoc sp. PCC 7120; Nostoc sp. PCC 7120	Fructosamine kinase family protein, At3g61080 homolog	At3g61080 homolog	1	10		6.8e-30	fig|110662.3.peg.1553	Synechococcus sp. CC9605	hypothetical protein	10	11						9.4e-63	fig|103690.1.peg.5433	Nostoc sp. PCC 7120	contains Pfam PF03881: Fructosamine kinase; go_function: kinase activity [goid 0016301] / fructosamine kinase family protein		9.9e-28	fig|83333.1.peg.1708	Fructosamine-3-kinase (EC 2.7.1.-)	2	7								At3g61080
		fig|3702.1.peg.17530	At3g61540	putative prolyl aminopeptidase	no subsystem	46		1e-108	fig|326297.7.peg.2012	Shewanella amazonensis SB2B	Bacteria; Proteobacteria; Gammaproteobacteria; Alteromonadales; Shewanellaceae; Shewanella; Shewanella amazonensis; Shewanella amazonensis SB2B; Shewanella amazonensis SB2B	Proline iminopeptidase (EC 3.4.11.5)	Proline, 4-hydroxyproline uptake and utilization	0																															At3g61540	K_K_U
		fig|3702.1.peg.17566	At3g61870	hypothetical protein - Synechocystis sp. (strain PCC 6803), PIR:S75899 / expressed protein	no subsystem	9		1.7e-24	fig|165597.1.peg.578	Crocosphaera watsonii WH 8501	Bacteria; Cyanobacteria; Chroococcales; Crocosphaera; Crocosphaera watsonii; Crocosphaera watsonii WH 8501; Crocosphaera watsonii WH 8501	Branched-chain amino acid permeases	no subsystem	0			5.5e-11	fig|63737.1.peg.553	Nostoc punctiforme PCC 73102	Branched-chain amino acid permeases	1	4						1.9e-24	fig|269084.3.peg.776	Synechococcus elongatus PCC 6301	hypothetical protein - Synechocystis sp. (strain PCC 6803), PIR:S75899 / expressed protein														At3g61870	U_U_U
		fig|3702.1.peg.17735	At3g63410	2-methyl-6-phytyl-1,4-benzoquinone methyltransferase / 2-methyl-6-solanyl-1,4-benzoquinone methyltransferase	Plastoquinone Biosynthesis;UbiE methyltransferase family;UbiE methyltransferase family;Tocopherol Biosynthesis	6		2.8e-33	fig|224325.1.peg.507	Archaeoglobus fulgidus DSM 4304	Archaea; Euryarchaeota; Archaeoglobi; Archaeoglobales; Archaeoglobaceae; Archaeoglobus; Archaeoglobus fulgidus; Archaeoglobus fulgidus DSM 4304; Archaeoglobus fulgidus DSM 4304	2-methyl-6-phytyl-1,4-benzoquinone methyltransferase / 2-methyl-6-solanyl-1,4-benzoquinone methyltransferase	Plastoquinone Biosynthesis;UbiE methyltransferase family;UbiE methyltransferase family;Tocopherol Biosynthesis	0
		fig|3702.1.peg.17761	At4g00090	similar to Transducin beta-like 2 protein (WS beta-transducin repeats protein) (WS-betaTRP) (Williams-Beuren syndrome chromosome region 13 protein) (SP:Q9Y4P3) {Homo sapiens}; go_function: nucleotide binding [goid 0000166] / transducin family protein / WD-40 repeat family protein	no subsystem	56		1.7e-20	fig|63737.4.peg.1272	Nostoc punctiforme PCC 73102	Bacteria; Cyanobacteria; Nostocales; Nostocaceae; Nostoc; Nostoc punctiforme; Nostoc punctiforme PCC 73102	WD-40 repeat protein	no subsystem	0			1.5e-11	fig|203124.1.peg.5068	Trichodesmium erythraeum IMS101	WD-40 repeat protein	1	7		1.7e-20	fig|63737.4.peg.1272	WD-40 repeat protein		1.7e-20	fig|63737.1.peg.2292	Nostoc punctiforme PCC 73102	similar to Transducin beta-like 2 protein (WS beta-transducin repeats protein) (WS-betaTRP) (Williams-Beuren syndrome chromosome region 13 protein) (SP:Q9Y4P3) {Homo sapiens}; go_function: nucleotide binding [goid 0000166] / transducin family protein / WD-40 repeat family protein								idu		cwn	cwh
		fig|3702.1.peg.17824	At4g00560	contains weak similarity to methionine adenosyltransferase regulatory beta subunit (GI:6815285) [Homo sapiens] / methionine adenosyltransferase regulatory beta subunit-related	no subsystem	25		2.3e-24	fig|240292.3.peg.4717	Anabaena variabilis ATCC 29413	Bacteria; Cyanobacteria; Nostocales; Nostocaceae; Anabaena; Anabaena variabilis; Anabaena variabilis ATCC 29413; Anabaena variabilis ATCC 29413	dTDP-4-dehydrorhamnose reductase (EC 1.1.1.133)	Rhamnose containing glycans;dTDP-rhamnose synthesis	0			8.4e-11	fig|196600.1.peg.370	Vibrio vulnificus YJ016	dTDP-4-dehydrorhamnose reductase (EC 1.1.1.133)	3	88						2.3e-24	fig|240292.3.peg.4717	Anabaena variabilis ATCC 29413	contains weak similarity to methionine adenosyltransferase regulatory beta subunit (GI:6815285) [Homo sapiens] / methionine adenosyltransferase regulatory beta subunit-related								idu	icw
		fig|3702.1.peg.17886	At4g01040	contains Pfam profile PF00704: Glycosyl hydrolases family 18; go_function: hydrolase activity , hydrolyzing O-glycosyl compounds [goid 0004553] / glycosyl hydrolase family 18 protein	no subsystem	3		1e-12	fig|49338.1.peg.2115	Desulfitobacterium hafniense	Bacteria; Firmicutes; Clostridia; Clostridiales; Peptococcaceae; Desulfitobacterium; Desulfitobacterium hafniense; Desulfitobacterium hafniense DCB-2	Predicted glycosyl hydrolase	no subsystem	0																															At4g01040	K_U_U
		fig|3702.1.peg.17916	At4g01310	LSU ribosomal protein L5p (L11e), chloroplast	Ribosome LSU chloroplast	353		2.4e-60	fig|1148.1.peg.758	Synechocystis sp. PCC 6803	Bacteria; Cyanobacteria; Chroococcales; Synechocystis; Synechocystis sp. PCC 6803; Synechocystis sp. PCC 6803	LSU ribosomal protein L5p (L11e)	Ribosome LSU bacterial;EGS prediction	16	70		3.3e-54	fig|393128.3.peg.2689	Listeria monocytogenes F6900	LSU ribosomal protein L5p (L11e)	17	86						2.4e-60	fig|1148.1.peg.758	Synechocystis sp. PCC 6803	LSU ribosomal protein L5p (L11e), chloroplast		3e-47	fig|83333.1.peg.3242	LSU ribosomal protein L5p (L11e)	20	68		idu	icw	cwn
		fig|3702.1.peg.17917	At4g01320	contains Pfam domain, PF01435: Peptidase family M48; go_component: endoplasmic reticulum [goid 0005783]; go_function: prenyl-dependent CAAX protease activity [goid 0008487]; go_process: proteolysis and peptidolysis [goid 0006508] / CAAX protease, putative (STE24)	no subsystem	136		1.5e-66	fig|216432.3.peg.1758	Croceibacter atlanticus HTCC2559	Bacteria; Bacteroidetes/Chlorobi group; Bacteroidetes; Flavobacteria; Flavobacteriales; Flavobacteriaceae; Croceibacter; Croceibacter atlanticus; Croceibacter atlanticus HTCC2559; Croceibacter atlanticus HTCC2559	CAAX prenyl protease 1, putative	no subsystem	1	5		2.4e-51	fig|521.1.peg.2392	Bordetella avium	Zinc metalloprotease (EC 3.4.24.-)	3	15		1.1e-88	fig|4932.3.peg.3626	zinc metallo-protease that catalyzes the first step of N-terminal processing of the yeast a-factor precursor		1.1e-88	fig|4932.3.peg.3626	Saccharomyces cerevisiae (baker's yeast)	contains Pfam domain, PF01435: Peptidase family M48; go_component: endoplasmic reticulum [goid 0005783]; go_function: prenyl-dependent CAAX protease activity [goid 0008487]; go_process: proteolysis and peptidolysis [goid 0006508] / CAAX protease, putative (STE24)								idu		cwn	cwh
		fig|3702.1.peg.17980	At4g01860	contains ten G-protein beta-subunit (beta-transducin) WD-40 repeats; go_function: nucleotide binding [goid 0000166] / transducin family protein / WD-40 repeat family protein	no subsystem	1		3.4e-13	fig|203124.1.peg.2717	Trichodesmium erythraeum IMS101	Bacteria; Cyanobacteria; Oscillatoriales; Trichodesmium; Trichodesmium erythraeum; Trichodesmium erythraeum IMS101; Trichodesmium erythraeum IMS101	WD-40 repeat protein	no subsystem	0														3.4e-13	fig|203124.1.peg.2717	Trichodesmium erythraeum IMS101	contains ten G-protein beta-subunit (beta-transducin) WD-40 repeats; go_function: nucleotide binding [goid 0000166] / transducin family protein / WD-40 repeat family protein
		fig|3702.1.peg.17986	At4g01897	expressed protein	no subsystem	1		1.7e-11	fig|335992.3.peg.736	Candidatus Pelagibacter ubique HTCC1062	Bacteria; Proteobacteria; Alphaproteobacteria; Rickettsiales; SAR11 cluster; Candidatus Pelagibacter; Candidatus Pelagibacter ubique; Candidatus Pelagibacter ubique HTCC1062; Candidatus Pelagibacter ubique HTCC1062	COGs COG3502	no subsystem	0																															At4g01897	U_U_U
		fig|3702.1.peg.17987	At4g01900	identical to P II nitrogen sensing protein GLB I (GI:7268574) [Arabidopsis thaliana]; similar to nitrogen regulatory protein P-II (PII signal transducing protein) (SP:O30794) {Nostoc punctiforme}; go_process: nitrogen metabolism [goid 0006807]; go_process: response to light [goid 0009416]; go_process: anthocyanin biosynthesis [goid 0009718]; go_process: response to sucrose stimulus [goid 0009744]…	no subsystem	335		2.7e-29	fig|224324.1.peg.88	Aquifex aeolicus VF5	Bacteria; Aquificae; Aquificae (class); Aquificales; Aquificaceae; Aquifex; Aquifex aeolicus; Aquifex aeolicus VF5; Aquifex aeolicus VF5	Nitrogen regulatory protein P-II	Flavohaemoglobin;Ammonia assimilation	2	36		9.2e-22	fig|138119.3.peg.4547	Desulfitobacterium sp. Y51	Nitrogen regulatory protein P-II	2	44						1e-28	fig|74547.1.peg.1475	Prochlorococcus marinus str. MIT 9313	identical to P II nitrogen sensing protein GLB I (GI:7268574) [Arabidopsis thaliana]; similar to nitrogen regulatory protein P-II (PII signal transducing protein) (SP:O30794) {Nostoc punctiforme}; go_process: nitrogen metabolism [goid 0006807]; go_process: response to light [goid 0009416]; go_process: anthocyanin biosynthesis [goid 0009718]; go_process: response to sucrose stimulus [goid 0009744]…		2.6e-24	fig|83333.1.peg.2523	Nitrogen regulatory protein P-II	0	0		idu	icw
		fig|3702.1.peg.18051	At4g02405	expressed protein	no subsystem	19		1.7e-14	fig|165597.1.peg.4415	Crocosphaera watsonii WH 8501	Bacteria; Cyanobacteria; Chroococcales; Crocosphaera; Crocosphaera watsonii; Crocosphaera watsonii WH 8501; Crocosphaera watsonii WH 8501	Methyltransferase (EC 2.1.1.-)	no subsystem	0			6.7e-11	fig|262316.1.peg.3563	Mycobacterium avium subsp. paratuberculosis str. k10	hypothetical protein	7	35																							At4g02405	U_K_K
		fig|3702.1.peg.18063	At4g02485	contains Pfam domain PF03171, 2OG-Fe(II) oxygenase superfamily / oxidoreductase, 2OG-Fe(II) oxygenase family protein	no subsystem	1		1.2e-12	fig|315456.3.peg.431	Rickettsia felis URRWXCal2	Bacteria; Proteobacteria; Alphaproteobacteria; Rickettsiales; Rickettsiaceae; Rickettsieae; Rickettsia; spotted fever group; Rickettsia felis; Rickettsia felis URRWXCal2; Rickettsia felis URRWXCal2	hypothetical protein	no subsystem	0																															AT4G02485	U_K_U
		fig|3702.1.peg.18073	At4g02580	NADH-ubiquinone oxidoreductase chain E (EC 1.6.5.3)	Respiratory Complex I;Iron-sulfur proteins catalog experimental	255		2.1e-42	fig|317655.9.peg.1241	Sphingopyxis alaskensis RB2256	Bacteria; Proteobacteria; Alphaproteobacteria; Sphingomonadales; Sphingomonadaceae; Sphingopyxis; Sphingopyxis alaskensis; Sphingopyxis alaskensis RB2256; Sphingopyxis alaskensis RB2256	NADH-ubiquinone oxidoreductase chain E (EC 1.6.5.3)	Respiratory Complex I;Iron-sulfur proteins catalog experimental	0			2.1e-18	fig|269482.1.peg.5258	Burkholderia cepacia R1808	NADH-ubiquinone oxidoreductase chain E (EC 1.6.5.3)	9	51						1.5e-11	fig|103690.1.peg.1061	Nostoc sp. PCC 7120	NADH-ubiquinone oxidoreductase chain E (EC 1.6.5.3)		4.1e-14	fig|83333.1.peg.2259	NADH-ubiquinone oxidoreductase chain E (EC 1.6.5.3)	6	25		idu	icw			experimental
		fig|3702.1.peg.18090	At4g02725	go_component: membrane [goid 0016020] / expressed protein	no subsystem	1		3.2e-12	fig|1148.1.peg.3041	Synechocystis sp. PCC 6803	Bacteria; Cyanobacteria; Chroococcales; Synechocystis; Synechocystis sp. PCC 6803; Synechocystis sp. PCC 6803	unknown protein	no subsystem	0														3.2e-12	fig|1148.1.peg.3041	Synechocystis sp. PCC 6803	go_component: membrane [goid 0016020] / expressed protein														At4g02725	U_U_U
		fig|3702.1.peg.18118	At4g02980	identical to Auxin-binding protein 1 precursor (ABP) (Swiss-Prot:P33487) [Arabidopsis thaliana]; go_function: auxin binding [goid 0010011]; go_process: cytokinesis [goid 0000910]; go_process: cell elongation [goid 0009826] / auxin-binding protein 1 (ABP1)	no subsystem	2		6.6e-12	fig|448385.11.peg.158	Sorangium cellulosum So ce 56	Bacteria; Proteobacteria; delta/epsilon subdivisions; Deltaproteobacteria; Myxococcales; Sorangineae; Polyangiaceae; Sorangium; Sorangium cellulosum; Sorangium cellulosum So ce 56	Auxin-binding protein 1 precursor (ABP)	no subsystem	0
		fig|3702.1.peg.18138	At4g03150	expressed protein	no subsystem	2		2.3e-12	fig|203124.1.peg.2642	Trichodesmium erythraeum IMS101	Bacteria; Cyanobacteria; Oscillatoriales; Trichodesmium; Trichodesmium erythraeum; Trichodesmium erythraeum IMS101; Trichodesmium erythraeum IMS101	hypothetical protein	no subsystem	0														2.3e-12	fig|203124.1.peg.2642	Trichodesmium erythraeum IMS101	expressed protein														At4g03150	U_U_U
		fig|3702.1.peg.18147	At4g03200	contains Pfam PF03190: Protein of unknown function, DUF255 / expressed protein	no subsystem	189		3e-177	fig|234267.9.peg.6809	Solibacter usitatus Ellin6076	Bacteria; Fibrobacteres/Acidobacteria group; Acidobacteria; Solibacteres; Solibacterales; Solibacteraceae; Solibacter; Solibacter usitatus; Solibacter usitatus Ellin6076; Solibacter usitatus Ellin6076	hypothetical protein	no subsystem	0			1.2e-86	fig|83555.1.peg.24	Chlamydophila abortus	Thymidylate kinase (EC 2.7.4.9)	3	10						1.3e-97	fig|251221.1.peg.2144	Gloeobacter violaceus PCC 7421	contains Pfam PF03190: Protein of unknown function, DUF255 / expressed protein								idu				CBSS		At4g03200	K_K_U
		fig|3702.1.peg.18158	At4g03280	Cytochrome b6-f complex iron-sulfur subunit PetC1 (Rieske iron sulfur protein EC 1.10.99.1)	TrmE experimental;XXBobCopyTrmE;Cytochrome B6-F complex	31		1.3e-61	fig|1148.1.peg.1049	Synechocystis sp. PCC 6803	Bacteria; Cyanobacteria; Chroococcales; Synechocystis; Synechocystis sp. PCC 6803; Synechocystis sp. PCC 6803	Cytochrome b6-f complex iron-sulfur subunit PetC1 (Rieske iron sulfur protein EC 1.10.99.1)	TrmE experimental;XXBobCopyTrmE;Cytochrome B6-F complex	0			1.6e-11	fig|290317.7.peg.440	Chlorobium phaeobacteroides DSM 266	Ubiquinol-cytochrome C reductase iron-sulfur subunit (EC 1.10.2.2)	1	9						1.3e-61	fig|1148.1.peg.1049	Synechocystis sp. PCC 6803	Cytochrome b6-f complex iron-sulfur subunit PetC1 (Rieske iron sulfur protein EC 1.10.99.1)								idu	icw			experimental
		fig|3702.1.peg.18239	At4g04320	contains weak similarity to Malonyl-CoA decarboxylase, mitochondrial precursor (EC 4.1.1.9) (MCD) (Swiss-Prot:O95822) [Homo sapiens]; contains Pfam profile PF05292: Malonyl-CoA decarboxylase (MCD); go_function: malonyl-CoA decarboxylase activity [goid 0050080] / malonyl-CoA decarboxylase family protein	no subsystem	45		1.3e-73	fig|891.1.peg.3877	Desulfuromonas acetoxidans	Bacteria; Proteobacteria; delta/epsilon subdivisions; Deltaproteobacteria; Desulfuromonadales; Desulfuromonadaceae; Desulfuromonas; Desulfuromonas acetoxidans; Desulfuromonas acetoxidans	malonyl-CoA decarboxylase	no subsystem	0			3.6e-63	fig|266834.1.peg.81	Sinorhizobium meliloti 1021	putative membrane protein	4	10
		fig|3702.1.peg.18298	At4g04880	Adenosine deaminase (EC 3.5.4.4)	Purine conversions;Menaquinone Biosynthesis via Futalosine -- gjo	123		7e-31	fig|1496.1.peg.1618	Clostridium difficile 630	Bacteria; Firmicutes; Clostridia; Clostridiales; Clostridiaceae; Clostridium; Clostridium difficile 630; Clostridium difficile 630	Adenosine deaminase (EC 3.5.4.4)	Purine conversions;Menaquinone Biosynthesis via Futalosine;Menaquinone Biosynthesis via Futalosine -- gjo	0			4.6e-21	fig|83332.1.peg.3316	Mycobacterium tuberculosis H37Rv	Adenosine deaminase (EC 3.5.4.4)	1	13											5e-20	fig|83333.1.peg.1609	Adenosine deaminase (EC 3.5.4.4)	0	0		idu	icw
		fig|3702.1.peg.18305	At4g04930	degenerative spermatocyte homolog	no subsystem	1		8.5e-53	fig|448385.11.peg.3208	Sorangium cellulosum So ce 56	Bacteria; Proteobacteria; delta/epsilon subdivisions; Deltaproteobacteria; Myxococcales; Sorangineae; Polyangiaceae; Sorangium; Sorangium cellulosum; Sorangium cellulosum So ce 56	Degenerative spermatocyte homolog 2, lipid desaturase	no subsystem	0
		fig|3702.1.peg.18479	At4g08280	hypothetical protein ssr1391 - Synechocystis sp. (strain PCC 6803),PIR2:S75571 / expressed protein	no subsystem	9		7.4e-16	fig|269084.3.peg.426	Synechococcus elongatus PCC 6301	Bacteria; Cyanobacteria; Chroococcales; Synechococcus; Synechococcus elongatus; Synechococcus elongatus PCC 6301; Synechococcus elongatus PCC 6301	Asl1664 protein	no subsystem	0														7.4e-16	fig|269084.3.peg.426	Synechococcus elongatus PCC 6301	hypothetical protein ssr1391 - Synechocystis sp. (strain PCC 6803),PIR2:S75571 / expressed protein														At4g08280	U_U_U
		fig|3702.1.peg.18616	At4g09650	similar to SP|P32980 ATP synthase delta chain, chloroplast precursor (EC 3.6.3.14) {Nicotiana tabacum}; contains Pfam profile PF00213: ATP synthase F1, delta subunit; go_function: hydrogen-translocating V-type ATPase activity [goid 0000260] / ATP synthase delta chain, chloroplast, putative / H(+)-transporting two-sector ATPase, delta (OSCP) subunit, putative	no subsystem	60		1.3e-17	fig|103690.1.peg.317	Nostoc sp. PCC 7120	Bacteria; Cyanobacteria; Nostocales; Nostocaceae; Nostoc; Nostoc sp. PCC 7120; Nostoc sp. PCC 7120	ATP synthase delta chain (EC 3.6.3.14)	F0F1-type ATP synthase	6	12		9.2e-11	fig|269482.1.peg.3915	Burkholderia cepacia R1808	ATP synthase delta chain (EC 3.6.3.14)	6	48						1.3e-17	fig|103690.1.peg.317	Nostoc sp. PCC 7120	similar to SP|P32980 ATP synthase delta chain, chloroplast precursor (EC 3.6.3.14) {Nicotiana tabacum}; contains Pfam profile PF00213: ATP synthase F1, delta subunit; go_function: hydrogen-translocating V-type ATPase activity [goid 0000260] / ATP synthase delta chain, chloroplast, putative / H(+)-transporting two-sector ATPase, delta (OSCP) subunit, putative									icw	cwn
		fig|3702.1.peg.18691	At4g10310	identical to sodium transporter AtHKT1 [Arabidopsis thaliana] gi|7716474|gb|AAF68393; go_function: sodium ion transporter activity [goid 0015081]; go_process: sodium ion transport [goid 0006814] / sodium transporter (HKT1)	no subsystem	38		8e-15	fig|224324.1.peg.1054	Aquifex aeolicus VF5	Bacteria; Aquificae; Aquificae (class); Aquificales; Aquificaceae; Aquifex; Aquifex aeolicus; Aquifex aeolicus VF5; Aquifex aeolicus VF5	Potassium uptake protein, integral membrane component, KtrB	Hyperosmotic potassium uptake;Potassium homeostasis Pavel;Potassium homeostasis;Multiple resistance and pH-related antiporter Mrp	1	71		8e-15	fig|224324.1.peg.1054	Aquifex aeolicus VF5	Potassium uptake protein, integral membrane component, KtrB	1	71		7.7e-26	fig|4932.3.peg.3373	180 kDa high affinity potassium transporter														icw
		fig|3702.1.peg.18784	At4g11175	Translation initiation factor 1, chloroplast	no subsystem	336		1.1e-19	fig|197221.1.peg.101	Thermosynechococcus elongatus BP-1	Bacteria; Cyanobacteria; Chroococcales; Thermosynechococcus; Thermosynechococcus elongatus; Thermosynechococcus elongatus BP-1; Thermosynechococcus elongatus BP-1	Translation initiation factor 1	Translation initiation factors bacterial	13	15		1.3e-12	fig|360109.7.peg.1945	Campylobacter jejuni subsp. doylei 269.97	Translation initiation factor 1	6	41						1.1e-19	fig|197221.1.peg.101	Thermosynechococcus elongatus BP-1	Translation initiation factor 1, chloroplast		2.7e-15	fig|83333.1.peg.869	Translation initiation factor 1	1	4		idu	icw
		fig|3702.1.peg.18848	At4g11790	contains Pfam profile PF00638: RanBP1 domain / Ran-binding protein 1 domain-containing protein / RanBP1 domain-containing protein	no subsystem	1		1.1e-12	fig|243090.1.peg.6368	Pirellula sp. 1	Bacteria; Planctomycetes; Planctomycetacia; Planctomycetales; Planctomycetaceae; Rhodopirellula; Rhodopirellula baltica; Pirellula sp. 1; Pirellula sp. 1	Hemagglutinin-like protein	no subsystem	0																															AT4G11790	U_K_K
		fig|3702.1.peg.18852	At4g11820	Hydroxymethylglutaryl-CoA synthase (EC 2.3.3.10)	Leucine Degradation and HMG-CoA Metabolism;Archaeal lipids;Ketoisovalerate oxidoreductase;Mevalonate Branch of Isoprenoid Biosynthesis;Isoprenoid Biosynthesis;HMG-CoA	94		1.7e-40	fig|64091.1.peg.1418	Halobacterium sp. NRC-1	Archaea; Euryarchaeota; Halobacteria; Halobacteriales; Halobacteriaceae; Halobacterium; Halobacterium salinarum; Halobacterium sp. NRC-1; Halobacterium sp. NRC-1	Hydroxymethylglutaryl-CoA synthase (EC 2.3.3.10)	Archaeal lipids;Ketoisovalerate oxidoreductase;Mevalonate Branch of Isoprenoid Biosynthesis;Isoprenoid Biosynthesis	0			4e-18	fig|290434.1.peg.775	Borrelia garinii PBi	Hydroxymethylglutaryl-CoA synthase (EC 2.3.3.10)	3	18		5e-111	fig|4932.3.peg.4616	Hydroxymethylglutaryl-CoA synthase (EC 2.3.3.10)														icw
Validated in this study	1	fig|3702.1.peg.18890	At4g12130	Folate-dependent protein for Fe/S cluster synthesis/repair in oxidative stress	Iron-sulfur cluster assembly;YgfZ-Iron;YgfZ;TrmE experimental;XXBobCopyTrmE;Iron-sulfur proteins catalog experimental;Dabb;At5g11840 At5g67370	57		3.2e-25	fig|402881.6.peg.732	Parvibaculum lavamentivorans DS-1	Bacteria; Proteobacteria; Alphaproteobacteria; Rhizobiales; Phyllobacteriaceae; Parvibaculum; Parvibaculum lavamentivorans; Parvibaculum lavamentivorans DS-1	Folate-dependent protein for Fe/S cluster synthesis/repair in oxidative stress	YgfZ-Iron;YgfZ;TrmE experimental;XXBobCopyTrmE;Dabb;At5g11840 At5g67370	1	4		2.3e-22	fig|314253.3.peg.2536	Nitrobacter sp. Nb-311A	COG0354: Predicted aminomethyltransferase related to GcvT	6	12																			cwn	cwh	cluster experimental		AT4G12130
		fig|3702.1.peg.18898	At4g12230	low similarity to 2-hydroxy-6-ketonona-2,4-dienedoic acid hydrolase; OhpC [Rhodococcus sp.] GI:8926386; contains Interpro entry IPR000379; go_function: catalytic activity [goid 0003824] / esterase/lipase/thioesterase family protein	no subsystem	1		1.5e-13	fig|246200.3.peg.3918	Silicibacter pomeroyi DSS-3	Bacteria; Proteobacteria; Alphaproteobacteria; Rhodobacterales; Rhodobacteraceae; Silicibacter; Silicibacter pomeroyi; Silicibacter pomeroyi DSS-3; Silicibacter pomeroyi DSS-3	hydrolase, alpha/beta fold family	no subsystem	0																															AT4G12230	K_K_U
		fig|3702.1.peg.18952	At4g12740	A/G-specific adenine glycosylase (EC 3.2.2.-)	CBSS-176280.1.peg.1561;DNA repair, bacterial;YggW;CBSS-261594.1.peg.788;Iron-sulfur proteins catalog experimental	208		1.3e-57	fig|292459.1.peg.1665	Symbiobacterium thermophilum IAM 14863	Bacteria; Firmicutes; Bacilli; Lactobacillales; unclassified Lactobacillales; Symbiobacterium; Symbiobacterium thermophilum; Symbiobacterium thermophilum IAM 14863; Symbiobacterium thermophilum IAM 14863	A/G-specific adenine glycosylase (EC 3.2.2.-)	CBSS-176280.1.peg.1561;DNA repair, bacterial;YggW;CBSS-261594.1.peg.788;Iron-sulfur proteins catalog experimental	0			1.3e-41	fig|273123.1.peg.3307	Yersinia pseudotuberculosis IP 32953	A/G-specific adenine glycosylase (EC 3.2.2.-)	6	18						1.7e-52	fig|197221.1.peg.1077	Thermosynechococcus elongatus BP-1	A/G-specific adenine glycosylase (EC 3.2.2.-)		4.7e-39	fig|83333.1.peg.2912	A/G-specific adenine glycosylase (EC 3.2.2.-)	5	15			icw	cwn	cwh	cluster CBSS experimental
		fig|3702.1.peg.18959	At4g12800	photosystem I subunit XI (PsaL)	Photosystem I	24		3.9e-33	fig|203124.1.peg.3318	Trichodesmium erythraeum IMS101	Bacteria; Cyanobacteria; Oscillatoriales; Trichodesmium; Trichodesmium erythraeum; Trichodesmium erythraeum IMS101; Trichodesmium erythraeum IMS101	photosystem I subunit XI (PsaL)	Photosystem I	0			2.8e-31	fig|203124.1.peg.1236	Trichodesmium erythraeum IMS101	Chlorophyll a(b) binding protein, photosystem II CP43 protein (PsbC) homolog	2	18						3.9e-33	fig|203124.1.peg.3318	Trichodesmium erythraeum IMS101	photosystem I subunit XI (PsaL)									icw			experimental		At4g12800	U_K_K
		fig|3702.1.peg.19064	At4g13720	HAM1-like protein	CBSS-630.2.peg.3360	66		1.6e-27	fig|190192.1.peg.1590	Methanopyrus kandleri AV19	Archaea; Euryarchaeota; Methanopyri; Methanopyrales; Methanopyraceae; Methanopyrus; Methanopyrus kandleri; Methanopyrus kandleri AV19; Methanopyrus kandleri AV19	Xanthosine/inosine triphosphate pyrophosphatase	Heat shock dnaK gene cluster extended;Folate Biosynthesis	0			2.1e-11	fig|350703.3.peg.4004	Pseudomonas aeruginosa 2192	Xanthosine/inosine triphosphate pyrophosphatase ; HAM1 protein homolog	5	50		1.2e-33	fig|4932.3.peg.3577	HAM1 protein # Protein of unknown function that is involved in DNA repair; mutant is sensitive to the base analog, 6-N-hydroxylaminopurine, while gene disruption does not increase the rate of spontaneous mutagenesis																	CBSS cluster
		fig|3702.1.peg.19123	At4g14200	expressed protein	no subsystem	9		3.7e-12	fig|418127.4.peg.2439	Staphylococcus aureus subsp. aureus Mu3	Bacteria; Firmicutes; Bacilli; Bacillales; Staphylococcaceae; Staphylococcus; Staphylococcus aureus; Staphylococcus aureus subsp. aureus; Staphylococcus aureus subsp. aureus Mu3; Staphylococcus aureus subsp. aureus Mu3	Predicted cell-wall-anchored protein SasA (LPXTG motif)	CBSS-190485.1.peg.4141;Adhesins in Staphylococcus	0			2.4e-11	fig|196620.1.peg.2575	Staphylococcus aureus subsp. aureus MW2	Predicted cell-wall-anchored protein SasA (LPXTG motif)	2	5																							At4g14200	K_U_U
		fig|3702.1.peg.19247	At4g15093	contains Pfam PF02900: Catalytic LigB subunit of aromatic ring-opening dioxygenase; go_function: oxidoreductase activity [goid 0016491]; go_process: electron transport [goid 0006118]; go_process: aromatic compound metabolism [goid 0006725] / catalytic LigB subunit of aromatic ring-opening dioxygenase family	no subsystem	230		3e-55	fig|228405.5.peg.937	Hyphomonas neptunium ATCC 15444	Bacteria; Proteobacteria; Alphaproteobacteria; Rhodobacterales; Hyphomonadaceae; Hyphomonas; Hyphomonas neptunium; Hyphomonas neptunium ATCC 15444; Hyphomonas neptunium ATCC 15444	Putative cytoplasmic protein	no subsystem	0			1.6e-45	fig|323850.3.peg.1624	Shewanella sp. PV-4	Putative cytoplasmic protein	2	20											1.4e-39	fig|83333.1.peg.2986	hypothetical protein	0	0								At4g15093
		fig|3702.1.peg.19297	At4g15510	Photosystem II oxygen evolving complex protein PsbP	Photosystem II	4		9.3e-16	fig|197221.1.peg.2074	Thermosynechococcus elongatus BP-1	Bacteria; Cyanobacteria; Chroococcales; Thermosynechococcus; Thermosynechococcus elongatus; Thermosynechococcus elongatus BP-1; Thermosynechococcus elongatus BP-1	Photosystem II oxygen evolving complex protein PsbP	Photosystem II	0														9.3e-16	fig|197221.1.peg.2074	Thermosynechococcus elongatus BP-1	Photosystem II oxygen evolving complex protein PsbP
		fig|3702.1.peg.19299	At4g15520	similar to SP|P19396 tRNA (Guanosine-2'-O-)-methyltransferase (EC 2.1.1.34) {Escherichia coli O157:H7}; contains Pfam profile PF00588: SpoU rRNA Methylase (RNA methyltransferase, TrmH) family; contains non_consensus donor splice site TA at exon 4; go_function: RNA binding [goid 0003723]; go_function: RNA methyltransferase activity [goid 0008173]; go_process: RNA processing [goid 0006396] / tRNA/r…	no subsystem	1		2.9e-23	fig|203122.12.peg.3459	Saccharophagus degradans 2-40	Bacteria; Proteobacteria; Gammaproteobacteria; Alteromonadales; Alteromonadaceae; Saccharophagus; Saccharophagus degradans; Saccharophagus degradans 2-40	RNA methyltransferase, TrmH family	tRNA modification Bacteria	0
		fig|3702.1.peg.19301	At4g15530	Pyruvate,phosphate dikinase (EC 2.7.9.1)	no subsystem	382		6.9e-169	fig|441771.4.peg.2656	Clostridium botulinum A str. Hall	Bacteria; Firmicutes; Clostridia; Clostridiales; Clostridiaceae; Clostridium; Clostridium botulinum; Clostridium botulinum A; Clostridium botulinum A str. Hall; Clostridium botulinum A str. Hall	Pyruvate,phosphate dikinase (EC 2.7.9.1)	Glycolysis and Gluconeogenesis;Pyruvate metabolism I: anaplerotic reactions, PEP;Glycolysis and Gluconeogenesis, including Archaeal enzymes	1	7		1.1e-24	fig|373153.25.peg.1134	Streptococcus pneumonia pneumoniae D39	Phosphoenolpyruvate-protein phosphotransferase of PTS system (EC 2.7.3.9)	1	31																	idu	icw
		fig|3702.1.peg.19412	At4g16440	Periplasmic [Fe] hydrogenase (EC 1.12.7.2)	Hydrogenases	56		1.9e-41	fig|203119.1.peg.2102	Clostridium thermocellum ATCC 27405	Bacteria; Firmicutes; Clostridia; Clostridiales; Clostridiaceae; Clostridium; Clostridium thermocellum; Clostridium thermocellum ATCC 27405; Clostridium thermocellum ATCC 27405	Periplasmic [Fe] hydrogenase large subunit (EC 1.12.7.2)	Hydrogenases	3	31		1.1e-28	fig|243274.1.peg.1410	Thermotoga maritima MSB8	Periplasmic [Fe] hydrogenase large subunit (EC 1.12.7.2)	3	35		2.5e-33	fig|4932.3.peg.5224	Nuclear architecture related protein with homology to human Narf (Nuclear prelamin A Recognition Factor)													idu	icw
		fig|3702.1.peg.19431	At4g16566	contains Pfam domain, PF01230: HIT family (histidine triad protein family); go_function: nucleotide binding [goid 0000166]; go_process: nucleotide metabolism [goid 0009117] / histidine triad family protein / HIT family protein	no subsystem	4		5.5e-13	fig|354.1.peg.310	Azotobacter vinelandii	Bacteria; Proteobacteria; Gammaproteobacteria; Pseudomonadales; Pseudomonadaceae; Azotobacter group; Azotobacter; Azotobacter vinelandii; Azotobacter vinelandii	HIT family hydrolase	no subsystem	1	4		4e-11	fig|350703.3.peg.4301	Pseudomonas aeruginosa 2192	HIT family protein	1	4																							AT4G16566
		fig|3702.1.peg.19432	At4g16570	contains weak similarity to protein arginine N-methyltransferase 2 (EC 2.1.1.-) (Swiss-Prot:P55345) [Homo sapiens] / protein arginine N-methyltransferase-related	no subsystem	3		8.6e-24	fig|243231.1.peg.2460	Geobacter sulfurreducens PCA	Bacteria; Proteobacteria; delta/epsilon subdivisions; Deltaproteobacteria; Desulfuromonadales; Geobacteraceae; Geobacter; Geobacter sulfurreducens; Geobacter sulfurreducens PCA; Geobacter sulfurreducens PCA	TPR domain protein	no subsystem	0																															At4g16570	K_K_U
		fig|3702.1.peg.19447	At4g16700	similar to SP|P27465 Phosphatidylserine decarboxylase proenzyme (EC 4.1.1.65 {Cricetulus griseus}; contains Pfam profile PF02666: phosphatidylserine decarboxylase; go_function: phosphatidylserine decarboxylase activity [goid 0004609] / phosphatidylserine decarboxylase	no subsystem	161		9.6e-33	fig|189518.1.peg.2616	Leptospira interrogans serovar Lai str. 56601	Bacteria; Spirochaetes; Spirochaetes (class); Spirochaetales; Leptospiraceae; Leptospira; Leptospira interrogans; Leptospira interrogans serovar Lai; Leptospira interrogans serovar Lai str. 56601; Leptospira interrogans serovar Lai str. 56601	Phosphatidylserine decarboxylase proenzyme	no subsystem	0			1.1e-25	fig|350703.3.peg.3399	Pseudomonas aeruginosa 2192	Phosphatidylserine decarboxylase (EC 4.1.1.65)	3	25		7.5e-54	fig|4932.3.peg.5295	Converts phosphatidylserine to phosphatidylethanolamine. Mitochondrial Psd1p provides ~90% of total cellular phosphatidylserine decarboxylase activity.							2.6e-22	fig|83333.1.peg.4073	Phosphatidylserine decarboxylase (EC 4.1.1.65)	5	14						cluster
		fig|3702.1.peg.19491	At4g17050	go_function: transcription factor activity [goid 0003700] / expressed protein	no subsystem	76		1.3e-45	fig|68909.1.peg.20	Deinococcus geothermalis DSM11300	Bacteria; Deinococcus-Thermus; Deinococci; Deinococcales; Deinococcaceae; Deinococcus; Deinococcus geothermalis DSM11300; Deinococcus geothermalis DSM11300	glyoxylate induced protein	no subsystem	2	5		4.1e-22	fig|316407.3.peg.499	Escherichia coli W3110	hypothetical protein	4	10											4.1e-22	fig|83333.1.peg.511	hypothetical protein	4	6								At4g17050
Associated with general area of metabolism	52	fig|3702.1.peg.19523	At4g17370	Oxidoreductase, NAD(P)-dependent, weak similarity to Myo-inositol 2-dehydrogenase # At4g17370	At4g17370	77		9.4e-81	fig|314225.3.peg.2336	Erythrobacter litoralis HTCC2594	Bacteria; Proteobacteria; Alphaproteobacteria; Sphingomonadales; Erythrobacteraceae; Erythrobacter; Erythrobacter litoralis; Erythrobacter litoralis HTCC2594; Erythrobacter litoralis HTCC2594	Oxidoreductase, NAD(P)-dependent, weak similarity to Myo-inositol 2-dehydrogenase	At4g17370	0			1.1e-12	fig|272844.1.peg.1219	Pyrococcus abyssi GE5	nadh-dependent dehydrogenase - like.	3	30																		icw	cwn	cwh			AT4G17370
		fig|3702.1.peg.19550	At4g17610	similar to TAR RNA loop binding protein [Homo sapiens] GI:1184692; contains Pfam profile PF00588: SpoU rRNA Methylase (RNA methyltransferase, TrmH) family; go_function: RNA binding [goid 0003723]; go_function: RNA methyltransferase activity [goid 0008173]; go_process: RNA processing [goid 0006396] / tRNA/rRNA methyltransferase (SpoU) family protein	no subsystem	10		7.3e-14	fig|387093.4.peg.1051	Sulfurovum sp. NBC37-1	Bacteria; Proteobacteria; delta/epsilon subdivisions; Epsilonproteobacteria; unclassified Epsilonproteobacteria; Sulfurovum; Sulfurovum sp. NBC37-1; Sulfurovum sp. NBC37-1	tRNA (Guanosine18-2'-O-) -methyltransferase (EC 2.1.1.34)	tRNA modification Bacteria	0										1.4e-31	fig|4932.3.peg.909	tRNA (Guanosine18-2'-O-) -methyltransferase (EC 2.1.1.34)		1.4e-31	fig|4932.3.peg.909	Saccharomyces cerevisiae (baker's yeast)	similar to TAR RNA loop binding protein [Homo sapiens] GI:1184692; contains Pfam profile PF00588: SpoU rRNA Methylase (RNA methyltransferase, TrmH) family; go_function: RNA binding [goid 0003723]; go_function: RNA methyltransferase activity [goid 0008173]; go_process: RNA processing [goid 0006396] / tRNA/rRNA methyltransferase (SpoU) family protein
Associated with general area of metabolism	49	fig|3702.1.peg.19555	At4g17650	Putative oligoketide cyclase/lipid transport protein, similarity with yeast ubiquinone-binding protein YOL008W	Competence or DNA damage-inducible protein CinA and related protein families	35		4.4e-21	fig|342108.5.peg.2044	Magnetospirillum magneticum AMB-1	Bacteria; Proteobacteria; Alphaproteobacteria; Rhodospirillales; Rhodospirillaceae; Magnetospirillum; Magnetospirillum magneticum; Magnetospirillum magneticum AMB-1; Magnetospirillum magneticum AMB-1	Putative oligoketide cyclase/lipid transport protein, similarity with yeast ubiquinone-binding protein YOL008W	Competence or DNA damage-inducible protein CinA and related protein families	0			3.8e-12	fig|314276.3.peg.2090	Idiomarina baltica OS145	Putative oligoketide cyclase/lipid transport protein	2	30																		icw	cwn				AT4G17650	U_K_K
		fig|3702.1.peg.19575	At4g17830	similar to acetylornithine deacetylase (Acetylornithinase, AO; N-acetylornithinase, NAO) [Dictyostelium discoideum] SWISS-PROT:P54638; go_function: metallopeptidase activity [goid 0008237]; go_process: proteolysis and peptidolysis [goid 0006508] / peptidase M20/M25/M40 family protein	no subsystem	12		2.1e-13	fig|36873.1.peg.2384	Burkholderia xenovorans LB400	Bacteria; Proteobacteria; Betaproteobacteria; Burkholderiales; Burkholderiaceae; Burkholderia; Burkholderia xenovorans LB400; Burkholderia xenovorans LB400	Acetylornithine deacetylase (EC 3.5.1.16)	Arginine Biosynthesis extended	0			1.4e-12	fig|205922.3.peg.2713	Pseudomonas fluorescens PfO-1	N-succinyl-L,L-diaminopimelate desuccinylase (EC 3.5.1.18)	1	5																	idu
		fig|3702.1.peg.19620	At4g18230	predicted gene M02B7.4, Caenorhabditis elegans, PID:G1572781 / expressed protein	no subsystem	2		2.8e-11	fig|251221.1.peg.3712	Gloeobacter violaceus PCC 7421	Bacteria; Cyanobacteria; Gloeobacteria; Gloeobacterales; Gloeobacter; Gloeobacter violaceus; Gloeobacter violaceus PCC 7421; Gloeobacter violaceus PCC 7421	probable glucosyltransferase EpsE homolog	no subsystem	0										1.7e-16	fig|4932.3.peg.323	Protein required for cell viability																			At4g18230	U_K_K
		fig|3702.1.peg.19624	At4g18270	contains Pfam profile PF00953: Glycosyl transferase; go_component: membrane [goid 0016020]; go_function: catalytic activity [goid 0003824]; go_function: protein translocase activity [goid 0015450]; go_process: protein amino acid glycosylation [goid 0006486]; go_process: lipid metabolism [goid 0006629] / glycosyl transferase family 4 protein	no subsystem	297		1.5e-30	fig|449447.3.peg.91	Microcystis aeruginosa NIES-843	Bacteria; Cyanobacteria; Chroococcales; Microcystis; Microcystis aeruginosa	Phospho-N-acetylmuramoyl-pentapeptide-transferase (EC 2.7.8.13)	Peptidoglycan Biosynthesis	1	4		1e-18	fig|350703.3.peg.4828	Pseudomonas aeruginosa 2192	Phospho-N-acetylmuramoyl-pentapeptide-transferase (EC 2.7.8.13)	8	104						1.3e-29	fig|63737.1.peg.4617	Nostoc punctiforme PCC 73102	contains Pfam profile PF00953: Glycosyl transferase; go_component: membrane [goid 0016020]; go_function: catalytic activity [goid 0003824]; go_function: protein translocase activity [goid 0015450]; go_process: protein amino acid glycosylation [goid 0006486]; go_process: lipid metabolism [goid 0006629] / glycosyl transferase family 4 protein		2.2e-16	fig|83333.1.peg.88	Phospho-N-acetylmuramoyl-pentapeptide-transferase (EC 2.7.8.13)	8	78		idu	icw
		fig|3702.1.peg.19650	At4g18460	D-tyrosyl-tRNA(Tyr) deacylase	CBSS-342610.3.peg.283;At1g69340 At2g40600;D-tyrosyl-tRNA(Tyr) deacylase;At5g37530	279		2e-28	fig|411154.5.peg.326	Gramella forsetii KT0803	Bacteria; Bacteroidetes/Chlorobi group; Bacteroidetes; Flavobacteria; Flavobacteriales; Flavobacteriaceae; Gramella; Gramella forsetii; Gramella forsetii KT0803; Gramella forsetii KT0803	D-tyrosyl-tRNA(Tyr) deacylase	CBSS-342610.3.peg.283;Stringent Response, (p)ppGpp metabolism;At1g69340 At2g40600;D-tyrosyl-tRNA(Tyr) deacylase;At5g37530	0			1.3e-22	fig|393131.3.peg.1343	Listeria monocytogenes J2818	D-tyrosyl-tRNA(Tyr) deacylase (EC 3.1.-.-)	6	26		1.1e-26	fig|4932.3.peg.795	D-tyrosyl-tRNA(Tyr) deacylase (EC 3.1.-.-)		2.2e-27	fig|63737.1.peg.4613	Nostoc punctiforme PCC 73102	D-tyrosyl-tRNA(Tyr) deacylase (EC 3.1.-.-)		5.7e-23	fig|83333.1.peg.3807	D-tyrosyl-tRNA(Tyr) deacylase (EC 3.1.-.-)	2	11		idu				CBSS
		fig|3702.1.peg.19658	At4g18540	expression supported by MPSS / expressed protein	no subsystem	2		3e-23	fig|349521.5.peg.4430	Hahella chejuensis KCTC 2396	Bacteria; Proteobacteria; Gammaproteobacteria; Oceanospirillales; Hahellaceae; Hahella; Hahella chejuensis; Hahella chejuensis KCTC 2396; Hahella chejuensis KCTC 2396	TmpA	no subsystem	0																															At4g18540	K_U_U
		fig|3702.1.peg.19731	At4g19160	expressed protein	no subsystem	2		1.5e-12	fig|240292.3.peg.590	Anabaena variabilis ATCC 29413	Bacteria; Cyanobacteria; Nostocales; Nostocaceae; Anabaena; Anabaena variabilis; Anabaena variabilis ATCC 29413; Anabaena variabilis ATCC 29413	Protein sirB1	no subsystem	0														1.5e-12	fig|240292.3.peg.590	Anabaena variabilis ATCC 29413	expressed protein														At4g19160	U_U_U
		fig|3702.1.peg.19862	At4g20310	Membrane-bound transcription factor site 2 protease S2P	no subsystem	4		4.3e-16	fig|272844.1.peg.248	Pyrococcus abyssi GE5	Archaea; Euryarchaeota; Thermococci; Thermococcales; Thermococcaceae; Pyrococcus; Pyrococcus abyssi; Pyrococcus abyssi GE5; Pyrococcus abyssi GE5	serine protease htra related protein	no subsystem	1	4		5.3e-12	fig|330779.3.peg.2035	Sulfolobus acidocaldarius DSM 639	Conserved protein	1	4																							AT4G20310	K_K_U
		fig|3702.1.peg.19918	At4g20850	contains similarity to Tripeptidyl-peptidase II (EC 3.4.14.10) (TPP-II) (Tripeptidyl aminopeptidase) (Swiss-Prot:P29144) [Homo sapiens]; go_function: subtilase activity [goid 0004289] / subtilase family protein	no subsystem	24		2.8e-37	fig|227882.1.peg.5403	Streptomyces avermitilis MA-4680	Bacteria; Actinobacteria; Actinobacteria (class); Actinobacteridae; Actinomycetales; Streptomycineae; Streptomycetaceae; Streptomyces; Streptomyces avermitilis; Streptomyces avermitilis MA-4680; Streptomyces avermitilis MA-4680	putative serine protease	no subsystem	0
		fig|3702.1.peg.19970	At4g21320	contains weak similarity to Swiss-Prot:Q57703 (2R)-phospho-3-sulfolactate synthase (PSL synthase) [Methanococcus jannaschii] / (2R)-phospho-3-sulfolactate synthase-related	no subsystem	4		3.1e-56	fig|266117.6.peg.2232	Rubrobacter xylanophilus DSM 9941	Bacteria; Actinobacteria; Actinobacteria (class); Rubrobacteridae; Rubrobacterales; Rubrobacterineae; Rubrobacteraceae; Rubrobacter; Rubrobacter xylanophilus; Rubrobacter xylanophilus DSM 9941; Rubrobacter xylanophilus DSM 9941	Phosphosulfolactate synthase (EC 4.4.1.19)	coenzyme M biosynthesis	0																															At4g21320	U_K_K
		fig|3702.1.peg.19984	At4g21445	expressed protein	no subsystem	3		7.6e-12	fig|240292.3.peg.1305	Anabaena variabilis ATCC 29413	Bacteria; Cyanobacteria; Nostocales; Nostocaceae; Anabaena; Anabaena variabilis; Anabaena variabilis ATCC 29413; Anabaena variabilis ATCC 29413	OSJNBa0043L09.26 protein	no subsystem	0														7.6e-12	fig|240292.3.peg.1305	Anabaena variabilis ATCC 29413	expressed protein														At4g21445	U_U_U
		fig|3702.1.peg.19993	At4g21520	Guanine nucleotide-binding protein beta 5	no subsystem	14		2.2e-15	fig|103690.1.peg.3773	Nostoc sp. PCC 7120	Bacteria; Cyanobacteria; Nostocales; Nostocaceae; Nostoc; Nostoc sp. PCC 7120; Nostoc sp. PCC 7120	WD-40 repeat protein	no subsystem	0														2.2e-15	fig|103690.1.peg.3773	Nostoc sp. PCC 7120	Guanine nucleotide-binding protein beta 5														AT4G21520
		fig|3702.1.peg.20021	At4g21770	contains Pfam profile PF00849: RNA pseudouridylate synthase; go_function: pseudouridylate synthase activity [goid 0004730] / pseudouridine synthase family protein	no subsystem	1		2.7e-25	fig|264462.1.peg.2155	Bdellovibrio bacteriovorus HD100	Bacteria; Proteobacteria; delta/epsilon subdivisions; Deltaproteobacteria; Bdellovibrionales; Bdellovibrionaceae; Bdellovibrio; Bdellovibrio bacteriovorus; Bdellovibrio bacteriovorus HD100; Bdellovibrio bacteriovorus HD100	Pseudouridylate synthases 23S RNA-specific	no subsystem	0																															AT4G21770	K_U_K
		fig|3702.1.peg.20145	At4g22830	expressed protein	no subsystem	21		1.3e-28	fig|1148.1.peg.2392	Synechocystis sp. PCC 6803	Bacteria; Cyanobacteria; Chroococcales; Synechocystis; Synechocystis sp. PCC 6803; Synechocystis sp. PCC 6803	hypothetical protein	no subsystem	0			1.7e-14	fig|316279.3.peg.2048	Synechococcus sp. CC9902	hypothetical protein	3	6						1.3e-28	fig|1148.1.peg.2392	Synechocystis sp. PCC 6803	expressed protein														At4g22830	U_K_U
		fig|3702.1.peg.20157	At4g22930	Dihydroorotase (EC 3.5.2.3)	YgfZ-Iron;YgfZ;De Novo Pyrimidine Synthesis;DOE - COG0523;COG0523	251		1e-121	fig|334803.3.peg.2314	Burkholderia mallei JHU	Bacteria; Proteobacteria; Betaproteobacteria; Burkholderiales; Burkholderiaceae; Burkholderia; Burkholderia mallei; Burkholderia mallei JHU; Burkholderia mallei JHU	Dihydroorotase (EC 3.5.2.3)	YgfZ-Iron;YgfZ;De Novo Pyrimidine Synthesis;DOE - COG0523;COG0523	0			3.3e-98	fig|350703.3.peg.5722	Pseudomonas aeruginosa 2192	Dihydroorotase (EC 3.5.2.3)	2	12		2.1e-43	fig|4932.3.peg.4554	Dihydroorotase (EC 3.5.2.3)		3e-116	fig|1148.1.peg.1962	Synechocystis sp. PCC 6803	Dihydroorotase (EC 3.5.2.3)		2e-101	fig|83333.1.peg.1047	Dihydroorotase (EC 3.5.2.3)	0	0		idu
		fig|3702.1.peg.20175	At4g23100	Glutamate--cysteine ligase (EC 6.3.2.2) ## chloroplast	YgfZ;Glutathione: Non-redox reactions	97		1e-162	fig|402881.6.peg.647	Parvibaculum lavamentivorans DS-1	Bacteria; Proteobacteria; Alphaproteobacteria; Rhizobiales; Phyllobacteriaceae; Parvibaculum; Parvibaculum lavamentivorans; Parvibaculum lavamentivorans DS-1	Glutamate--cysteine ligase (EC 6.3.2.2)	YgfZ;Glutathione: Biosynthesis and gamma-glutamyl cycle;Glutathione: Non-redox reactions;Cyanophycin Metabolism	2	8		8e-150	fig|314225.3.peg.2498	Erythrobacter litoralis HTCC2594	Glutamate-cysteine ligase	2	15
		fig|3702.1.peg.20243	At4g23660	Para-hydroxybenzoate--polyprenyltransferase, mitochondrial precursor (EC 2.5.1.-)	Ubiquinone Biosynthesis;Experimental-Ubiquinone BiosynthesisVDC	113		1.6e-74	fig|431944.4.peg.2577	Magnetospirillum gryphiswaldense MSR-1	Bacteria; Proteobacteria; Alphaproteobacteria; Rhodospirillales; Rhodospirillaceae; Magnetospirillum; Magnetospirillum gryphiswaldense; Magnetospirillum gryphiswaldense MSR-1; Magnetospirillum gryphiswaldense MSR-1	4-hydroxybenzoate polyprenyltransferase (EC 2.5.1.-)	COG1836;COG3146 experimental;Ubiquinone Biosynthesis;Menaquinone Biosynthesis via Futalosine;Menaquinone Biosynthesis via Futalosine -- gjo;Experimental-Ubiquinone BiosynthesisVDC	0			4.1e-21	fig|74546.3.peg.818	Prochlorococcus marinus str. MIT 9312	4-hydroxybenzoate polyprenyltransferase (EC 2.5.1.-)	5	12		2.9e-43	fig|4932.3.peg.5520	Para-hydroxybenzoate--polyprenyltransferase, mitochondrial precursor (EC 2.5.1.-)													idu	icw
		fig|3702.1.peg.20270	At4g23890	hypothetical protein, Synechocystis sp., PIR:S76577 / expressed protein	no subsystem	6		9.8e-13	fig|240292.3.peg.3401	Anabaena variabilis ATCC 29413	Bacteria; Cyanobacteria; Nostocales; Nostocaceae; Anabaena; Anabaena variabilis; Anabaena variabilis ATCC 29413; Anabaena variabilis ATCC 29413	expressed protein	no subsystem	0														9.8e-13	fig|240292.3.peg.3401	Anabaena variabilis ATCC 29413	hypothetical protein, Synechocystis sp., PIR:S76577 / expressed protein														At4g23890	U_U_U
		fig|3702.1.peg.20288	At4g24040	similar to trehalase 1 GMTRE1 GI:4559292 from [Glycine max]; go_function: alpha,alpha-trehalose-phosphate synthase (UDP-forming) activity [goid 0003825]; go_function: trehalase activity [goid 0015927] / glycosyl hydrolase family protein 37 / trehalase, putative	no subsystem	119		4.1e-72	fig|83333.1.peg.1183	Escherichia coli K12	Bacteria; Proteobacteria; Gammaproteobacteria; Enterobacteriales; Enterobacteriaceae; Escherichia; Escherichia coli; Escherichia coli K12; Escherichia coli K12	Trehalase (EC 3.2.1.28)	Trehalose Uptake and Utilization	0			2.4e-51	fig|87626.3.peg.958	Pseudoalteromonas tunicata D2	Trehalase (EC 3.2.1.28)	1	6		8.5e-25	fig|4932.3.peg.250	Neutral trehalase, degrades trehalose; required for thermotolerance and may mediate resistance to other cellular stresses		4.3e-45	fig|63737.1.peg.5602	Nostoc punctiforme PCC 73102	similar to trehalase 1 GMTRE1 GI:4559292 from [Glycine max]; go_function: alpha,alpha-trehalose-phosphate synthase (UDP-forming) activity [goid 0003825]; go_function: trehalase activity [goid 0015927] / glycosyl hydrolase family protein 37 / trehalase, putative		4.1e-72	fig|83333.1.peg.1183	Trehalase (EC 3.2.1.28)	0	0		idu
		fig|3702.1.peg.20293	At4g24090	expressed protein	no subsystem	2		1.1e-12	fig|269084.3.peg.51	Synechococcus elongatus PCC 6301	Bacteria; Cyanobacteria; Chroococcales; Synechococcus; Synechococcus elongatus; Synechococcus elongatus PCC 6301; Synechococcus elongatus PCC 6301	Alr4264 protein	no subsystem	0														1.1e-12	fig|269084.3.peg.51	Synechococcus elongatus PCC 6301	expressed protein														At4g24090	U_U_U
		fig|3702.1.peg.20370	At4g24730	contains Pfam profile: PF00149 calcineurin-like phosphoesterase; go_function: protein serine/threonine phosphatase activity [goid 0004722] / calcineurin-like phosphoesterase family protein	no subsystem	2		1.3e-15	fig|216596.1.peg.1398	Rhizobium leguminosarum bv. viciae 3841	Bacteria; Proteobacteria; Alphaproteobacteria; Rhizobiales; Rhizobiaceae; Rhizobium/Agrobacterium group; Rhizobium; Rhizobium leguminosarum; Rhizobium leguminosarum bv. viciae; Rhizobium leguminosarum bv. viciae 3841; Rhizobium leguminosarum bv. viciae 3841	calcineurin-like phosphoesterase family	no subsystem	0																															AT4G24730	K_U_K
		fig|3702.1.peg.20384	At4g24830	Argininosuccinate synthase (EC 6.3.4.5)	Arginine Biosynthesis extended	447		3e-149	fig|246194.3.peg.2337	Carboxydothermus hydrogenoformans Z-2901	Bacteria; Firmicutes; Clostridia; Clostridiales; Peptococcaceae; Carboxydothermus; Carboxydothermus hydrogenoformans; Carboxydothermus hydrogenoformans Z-2901; Carboxydothermus hydrogenoformans Z-2901	Argininosuccinate synthase (EC 6.3.4.5)	Arginine Biosynthesis extended	6	26		3e-102	fig|401650.3.peg.1895	Listeria monocytogenes Aureli 1997	Argininosuccinate synthase (EC 6.3.4.5)	3	52		2.3e-83	fig|4932.3.peg.5675	Argininosuccinate synthase (EC 6.3.4.5)		6e-108	fig|269084.3.peg.1147	Synechococcus elongatus PCC 6301	Argininosuccinate synthase (EC 6.3.4.5)								idu	icw
		fig|3702.1.peg.20409	At4g25080	Mg-protoporphyrin O-methyltransferase (EC 2.1.1.11)	Chlorophyll Biosynthesis	42		5.6e-67	fig|1148.1.peg.2842	Synechocystis sp. PCC 6803	Bacteria; Cyanobacteria; Chroococcales; Synechocystis; Synechocystis sp. PCC 6803; Synechocystis sp. PCC 6803	Mg-protoporphyrin O-methyltransferase (EC 2.1.1.11)	Chlorophyll Biosynthesis	0			3e-28	fig|340177.8.peg.239	Chlorobium chlorochromatii CaD3	Mg-protoporphyrin O-methyltransferase (EC 2.1.1.11)	4	12						5.6e-67	fig|1148.1.peg.2842	Synechocystis sp. PCC 6803	Mg-protoporphyrin O-methyltransferase (EC 2.1.1.11)									icw					At4g25080
		fig|3702.1.peg.20417	At4g25120	contains Pfam PF00580: UvrD/REP helicase; go_function: ATP binding [goid 0005524] / UvrD/REP helicase family protein	no subsystem	243		2.8e-72	fig|273068.3.peg.150	Thermoanaerobacter tengcongensis MB4	Bacteria; Firmicutes; Clostridia; Thermoanaerobacteriales; Thermoanaerobacteriaceae; Thermoanaerobacter; Thermoanaerobacter tengcongensis; Thermoanaerobacter tengcongensis MB4; Thermoanaerobacter tengcongensis MB4	ATP-dependent DNA helicase UvrD/PcrA	CBSS-393121.3.peg.1913;DNA repair, bacterial UvrD and related helicases	4	22		2.1e-64	fig|401650.3.peg.1459	Listeria monocytogenes Aureli 1997	ATP-dependent DNA helicase UvrD/PcrA	7	38											1.5e-57	fig|83333.1.peg.3706	ATP-dependent DNA helicase Rep	0	0		idu				CBSS
		fig|3702.1.peg.20486	At4g25720	contains Pfam profile: PF05096 glutamine cyclotransferase; go_function: catalytic activity [goid 0003824] / glutamine cyclotransferase family protein	no subsystem	63		3.7e-50	fig|335543.6.peg.3471	Syntrophobacter fumaroxidans MPOB	Bacteria; Proteobacteria; delta/epsilon subdivisions; Deltaproteobacteria; Syntrophobacterales; Syntrophobacteraceae; Syntrophobacter; Syntrophobacter fumaroxidans; Syntrophobacter fumaroxidans MPOB; Syntrophobacter fumaroxidans MPOB	Glutamine cyclotransferase	no subsystem	0			8.4e-24	fig|370552.3.peg.417	Streptococcus pyogenes MGAS10270	Glutaminyl-peptide cyclotransferase (EC 2.3.2.5)	6	7																							At4g25720	K_U_K
		fig|3702.1.peg.20619	At4g26900	Imidazole glycerol phosphate synthase amidotransferase subunit (EC 2.4.2.-) / Imidazole glycerol phosphate synthase cyclase subunit (EC 4.1.3.-)	Histidine transporter and regulator;Histidine Biosynthesis;Histidine Biosynthesis	383		4e-177	fig|177439.1.peg.2167	Desulfotalea psychrophila LSv54	Bacteria; Proteobacteria; delta/epsilon subdivisions; Deltaproteobacteria; Desulfobacterales; Desulfobulbaceae; Desulfotalea; Desulfotalea psychrophila; Desulfotalea psychrophila LSv54; Desulfotalea psychrophila LSv54	Imidazole glycerol phosphate synthase amidotransferase subunit (EC 2.4.2.-) / Imidazole glycerol phosphate synthase cyclase subunit (EC 4.1.3.-)	Histidine transporter and regulator;Histidine Biosynthesis;Histidine Biosynthesis	0			4.9e-33	fig|269482.1.peg.3543	Burkholderia cepacia R1808	Imidazole glycerol phosphate synthase amidotransferase subunit (EC 2.4.2.-)	12	153		6e-147	fig|4932.3.peg.522	Imidazole glycerol phosphate synthase amidotransferase subunit (EC 2.4.2.-) / Imidazole glycerol phosphate synthase cyclase subunit (EC 4.1.3.-)													idu	icw
		fig|3702.1.peg.20751	At4g28020	COG1720: Uncharacterized conserved protein	tRNA modification Archaea;tRNA cmo5U synthesis	204		2.9e-36	fig|264462.1.peg.410	Bdellovibrio bacteriovorus HD100	Bacteria; Proteobacteria; delta/epsilon subdivisions; Deltaproteobacteria; Bdellovibrionales; Bdellovibrionaceae; Bdellovibrio; Bdellovibrio bacteriovorus; Bdellovibrio bacteriovorus HD100; Bdellovibrio bacteriovorus HD100	COG1720: Uncharacterized conserved protein	tRNA modification Archaea;tRNA cmo5U synthesis	0			1.1e-22	fig|316407.3.peg.192	Escherichia coli W3110	COG1720: Uncharacterized conserved protein	9	11											1.1e-22	fig|83333.1.peg.196	COG1720: Uncharacterized conserved protein	1	7								At4g28020
		fig|3702.1.peg.20826	At4g28660	Photosystem II 13 kDa protein Psb28 (PsbW)	Photosystem II	20		3.6e-29	fig|269084.3.peg.263	Synechococcus elongatus PCC 6301	Bacteria; Cyanobacteria; Chroococcales; Synechococcus; Synechococcus elongatus; Synechococcus elongatus PCC 6301; Synechococcus elongatus PCC 6301	Photosystem II 13 kDa protein Psb28 (PsbW)	Photosystem II	0			3.7e-23	fig|221360.3.peg.2479	Synechococcus sp. RS9917	Photosystem II 13 kDa protein Psb28 (PsbW)	7	6						3.6e-29	fig|269084.3.peg.263	Synechococcus elongatus PCC 6301	Photosystem II 13 kDa protein Psb28 (PsbW)								idu						At4g28660	U_K_K
Specific prediction, testing in progress	31	fig|3702.1.peg.20850	At4g28830	Predicted RNA methylase COG2263	tRNA modification Archaea;Diphtamide biosynthesis;rRNA modification Archaea	36		5.6e-31	fig|269797.3.peg.2035	Methanosarcina barkeri str. fusaro	Archaea; Euryarchaeota; Methanomicrobia; Methanosarcinales; Methanosarcinaceae; Methanosarcina; Methanosarcina barkeri; Methanosarcina barkeri str. fusaro; Methanosarcina barkeri str. fusaro	Predicted RNA methylase COG2263	tRNA modification Archaea;Diphtamide biosynthesis;rRNA modification Archaea	2	4		6.4e-27	fig|224325.1.peg.202	Archaeoglobus fulgidus DSM 4304	Predicted RNA methylase COG2263	1	4																							At4g28830
		fig|3702.1.peg.20920	At4g29500	contains similarity to prolidase GI:3114966 from [Suberites domuncula] / contains similarity to prolidase GI:3114966 from [Suberites domuncula]	no subsystem	104		3.7e-26	fig|207559.3.peg.139	Desulfovibrio desulfuricans G20	Bacteria; Proteobacteria; delta/epsilon subdivisions; Deltaproteobacteria; Desulfovibrionales; Desulfovibrionaceae; Desulfovibrio; Desulfovibrio desulfuricans; Desulfovibrio desulfuricans G20; Desulfovibrio desulfuricans G20	Xaa-Pro aminopeptidase (EC 3.4.11.9)	Aminopeptidases (EC 3.4.11.-);CBSS-87626.3.peg.3639	0			4.7e-21	fig|316407.3.peg.3291	Escherichia coli W3110	Xaa-Pro dipeptidase PepQ (EC 3.4.13.9)	4	13		3.9e-23	fig|4932.3.peg.2292	Xaa-Pro aminopeptidase (EC 3.4.11.9)		1.3e-23	fig|203124.1.peg.2763	Trichodesmium erythraeum IMS101	contains similarity to prolidase GI:3114966 from [Suberites domuncula] / contains similarity to prolidase GI:3114966 from [Suberites domuncula]		4.7e-21	fig|83333.1.peg.3773	Xaa-Pro dipeptidase PepQ (EC 3.4.13.9)	3	6		idu
		fig|3702.1.peg.20924	At4g29540	Acyl-[acyl-carrier-protein]--UDP-N-acetylglucosamine O-acyltransferase (EC 2.3.1.129)	no subsystem	337		9.2e-53	fig|62977.3.peg.684	Acinetobacter sp. ADP1	Bacteria; Proteobacteria; Gammaproteobacteria; Pseudomonadales; Moraxellaceae; Acinetobacter; Acinetobacter sp. ADP1; Acinetobacter sp. ADP1	Acyl-[acyl-carrier-protein]--UDP-N-acetylglucosamine O-acyltransferase (EC 2.3.1.129)	KDO2-Lipid A biosynthesis	4	72		6e-44	fig|350703.3.peg.1175	Pseudomonas aeruginosa 2192	Acyl-[acyl-carrier-protein]--UDP-N-acetylglucosamine O-acyltransferase (EC 2.3.1.129)	7	105						6.6e-43	fig|251221.1.peg.1867	Gloeobacter violaceus PCC 7421	Acyl-[acyl-carrier-protein]--UDP-N-acetylglucosamine O-acyltransferase (EC 2.3.1.129)		3.5e-44	fig|83333.1.peg.181	Acyl-[acyl-carrier-protein]--UDP-N-acetylglucosamine O-acyltransferase (EC 2.3.1.129)	8	71		idu	icw
		fig|3702.1.peg.20963	At4g29890	Choline monooxygenase, chloroplast precursor (EC 1.14.15.7)	no subsystem	219		5.3e-60	fig|234267.9.peg.2435	Solibacter usitatus Ellin6076	Bacteria; Fibrobacteres/Acidobacteria group; Acidobacteria; Solibacteres; Solibacterales; Solibacteraceae; Solibacter; Solibacter usitatus; Solibacter usitatus Ellin6076; Solibacter usitatus Ellin6076	Benzoate 1,2-dioxygenase (EC 1.14.12.10)	no subsystem	0			1.6e-15	fig|316407.3.peg.2460	Escherichia coli W3110	3-phenylpropionate dioxygenase, alpha subunit (EC 1.14.12.19)	6	28						1.4e-27	fig|251221.1.peg.2700	Gloeobacter violaceus PCC 7421	Choline monooxygenase, chloroplast precursor (EC 1.14.15.7)		2.3e-25	fig|83333.1.peg.1785	Benzoate 1,2-dioxygenase (EC 1.14.12.10)	1	5		idu	icw	cwn	cwh
		fig|3702.1.peg.21042	At4g30580	1-acyl-sn-glycerol-3-phosphate acyltransferase (EC 2.3.1.51)	Phosphate metabolism	267		1.3e-28	fig|194439.1.peg.2005	Chlorobium tepidum TLS	Bacteria; Bacteroidetes/Chlorobi group; Chlorobi; Chlorobia; Chlorobiales; Chlorobiaceae; Chlorobaculum; Chlorobaculum tepidum; Chlorobium tepidum TLS; Chlorobium tepidum TLS	1-acyl-sn-glycerol-3-phosphate acyltransferase (EC 2.3.1.51)	Glycerolipid and Glycerophospholipid Metabolism in Bacteria;Phosphate metabolism	0			2.6e-12	fig|521.1.peg.911	Bordetella avium	1-acyl-sn-glycerol-3-phosphate acyltransferase (EC 2.3.1.51)	4	32		9.3e-14	fig|4932.3.peg.971	fatty acyltransferase homologous to E. coli plsC gene; functionally complements plsC mutants		6.4e-15	fig|63737.1.peg.537	Nostoc punctiforme PCC 73102	1-acyl-sn-glycerol-3-phosphate acyltransferase (EC 2.3.1.51)								idu	icw			CBSS
Associated with general area of metabolism	51	fig|3702.1.peg.21057	At4g30720	NAD(FAD)-utilizing dehydrogenase, sll0175 homolog	COG2509	161		1e-102	fig|243231.1.peg.1112	Geobacter sulfurreducens PCA	Bacteria; Proteobacteria; delta/epsilon subdivisions; Deltaproteobacteria; Desulfuromonadales; Geobacteraceae; Geobacter; Geobacter sulfurreducens; Geobacter sulfurreducens PCA; Geobacter sulfurreducens PCA	NAD(FAD)-utilizing dehydrogenase, sll0175 homolog	COG2509	1	4		3.2e-86	fig|138119.3.peg.2881	Desulfitobacterium sp. Y51	NAD(FAD)-utilizing dehydrogenases	3	6						5.1e-88	fig|63737.1.peg.2820	Nostoc punctiforme PCC 73102	hypothetical protein - Synechocystis sp. (strain PCC 6803),PIR2:S76076 / expressed protein														At4g30720
		fig|3702.1.peg.21100	At4g31040	contains weak similarity to Proton extrusion protein pcxA (Swiss-Prot:P75028) [Synechocystis sp.] / proton extrusion protein-related	no subsystem	18		3.5e-32	fig|269084.3.peg.2339	Synechococcus elongatus PCC 6301	Bacteria; Cyanobacteria; Chroococcales; Synechococcus; Synechococcus elongatus; Synechococcus elongatus PCC 6301; Synechococcus elongatus PCC 6301	Membrane protein PxcA, involved in light-induced proton extrusion # located in cytoplasmic membrane	At1g54520	2	4		1.4e-25	fig|84588.1.peg.1212	Synechococcus sp. WH 8102	CemA family protein	2	6						3.5e-32	fig|269084.3.peg.2339	Synechococcus elongatus PCC 6301	contains weak similarity to Proton extrusion protein pcxA (Swiss-Prot:P75028) [Synechocystis sp.] / proton extrusion protein-related														At4g31040
		fig|3702.1.peg.21113	At4g31150	Endonuclease V (EC 3.1.21.7)	DNA repair, bacterial	132		1.5e-30	fig|240292.3.peg.2612	Anabaena variabilis ATCC 29413	Bacteria; Cyanobacteria; Nostocales; Nostocaceae; Anabaena; Anabaena variabilis; Anabaena variabilis ATCC 29413; Anabaena variabilis ATCC 29413	Endonuclease V (EC 3.1.21.7)	DNA repair, bacterial	0			7e-17	fig|630.2.peg.291	Yersinia enterocolitica 8081	Endonuclease V (EC 3.1.21.7)	4	6						1.5e-30	fig|240292.3.peg.2612	Anabaena variabilis ATCC 29413	Endonuclease V (EC 3.1.21.7)		2.2e-21	fig|83333.1.peg.3911	Endonuclease V (EC 3.1.21.7)	0	0		idu
		fig|3702.1.peg.21186	At4g31770	contains Pfam profile: PF00149 calcineurin-like phosphoesterase; go_function: protein serine/threonine phosphatase activity [goid 0004722] / calcineurin-like phosphoesterase family protein	no subsystem	2		3.5e-25	fig|448385.11.peg.7089	Sorangium cellulosum So ce 56	Bacteria; Proteobacteria; delta/epsilon subdivisions; Deltaproteobacteria; Myxococcales; Sorangineae; Polyangiaceae; Sorangium; Sorangium cellulosum; Sorangium cellulosum So ce 56	RNA lariat debranching enzyme	no subsystem	0										1.4e-59	fig|4932.3.peg.3752	RNA lariat debranching enzyme
		fig|3702.1.peg.21189	At4g31790	similar to Diphthine synthase (Diphtamide biosynthesis methyltransferase) (DPH5) (SP:P32469) [Saccharomyces cerevisiae]; similar to CGI-30 protein (GI:4680699) [Homo sapiens]; similar to methyltransferase DPH5, Saccharomyces cerevisiae, PIR2:S30890; contains Pfam PF00590 : Tetrapyrrole (Corrin/Porphyrin) Methylases domain; contains TIGRFAMS TIGR00522 : diphthine synthase; go_function: diphthine s…	no subsystem	39		1.1e-36	fig|69014.3.peg.243	Thermococcus kodakarensis KOD1	Archaea; Euryarchaeota; Thermococci; Thermococcales; Thermococcaceae; Thermococcus; Thermococcus kodakarensis; Thermococcus kodakarensis KOD1; Thermococcus kodakarensis KOD1	Diphthine synthase (EC 2.1.1.98)	Diphtamide biosynthesis	0										7.3e-81	fig|4932.3.peg.4283	Diphthine synthase (EC 2.1.1.98)
		fig|3702.1.peg.21245	At4g32260	ATP synthase B' chain (EC 3.6.3.14)	no subsystem	16		7.8e-18	fig|203124.1.peg.1397	Trichodesmium erythraeum IMS101	Bacteria; Cyanobacteria; Oscillatoriales; Trichodesmium; Trichodesmium erythraeum; Trichodesmium erythraeum IMS101; Trichodesmium erythraeum IMS101	ATP synthase B' chain (EC 3.6.3.14)	F0F1-type ATP synthase	4	10		9.1e-11	fig|59920.3.peg.1074	Prochlorococcus marinus str. NATL2A	ATP synthase B' chain (EC 3.6.3.14)	3	12						7.8e-18	fig|203124.1.peg.1397	Trichodesmium erythraeum IMS101	ATP synthase B' chain (EC 3.6.3.14)									icw
		fig|3702.1.peg.21257	At4g32360	Ferredoxin--NADP(+) reductase (EC 1.18.1.2)	Biotin biosynthesis Experimental;Biogenesis of cytochrome c oxidases	85		1.9e-90	fig|227882.1.peg.1508	Streptomyces avermitilis MA-4680	Bacteria; Actinobacteria; Actinobacteria (class); Actinobacteridae; Actinomycetales; Streptomycineae; Streptomycetaceae; Streptomyces; Streptomyces avermitilis; Streptomyces avermitilis MA-4680; Streptomyces avermitilis MA-4680	Ferredoxin--NADP(+) reductase, actinobacterial (eukaryote-like) type (EC 1.18.1.2)	Inorganic Sulfur Assimilation	0			4.5e-12	fig|262316.1.peg.173	Mycobacterium avium subsp. paratuberculosis str. k10	Glutamate synthase [NADPH] small chain (EC 1.4.1.13)	1	58		3.4e-52	fig|4932.3.peg.1434	Ferredoxin--NADP(+) reductase (EC 1.18.1.2)													idu	icw			cluster experimental		At4g32360	K_K_U
		fig|3702.1.peg.21299	At4g32690	identical to 2-on-2 hemoglobin (GLB3) GI:14165163 from [Arabidopsis thaliana]; go_function: oxygen transporter activity [goid 0005344]; go_process: response to hypoxia [goid 0001666]; go_process: response to auxin stimulus [goid 0009733]; go_process: oxygen transport [goid 0015671] / 2-on-2 hemoglobin (GLB3)	no subsystem	4		1.3e-12	fig|324602.4.peg.119	Chloroflexus aurantiacus J-10-fl	Bacteria; Chloroflexi; Chloroflexi (class); Chloroflexales; Chloroflexaceae; Chloroflexus; Chloroflexus aurantiacus; Chloroflexus aurantiacus J-10-fl	Hemoglobin-like protein HbO	Bacterial hemoglobins	0			1e-10	fig|279010.5.peg.2418	Bacillus licheniformis ATCC 14580	Hemoglobin-like protein HbO	8	7
		fig|3702.1.peg.21307	At4g32770	2-methyl-6-phytyl-1,4-benzoquinone cyclase; Tocopherol cyclase, chloroplast precursor	Tocopherol Biosynthesis	7		1e-99	fig|203124.1.peg.416	Trichodesmium erythraeum IMS101	Bacteria; Cyanobacteria; Oscillatoriales; Trichodesmium; Trichodesmium erythraeum; Trichodesmium erythraeum IMS101; Trichodesmium erythraeum IMS101	2-methyl-6-phytyl-1,4-benzoquinone cyclase	Tocopherol Biosynthesis	0														1e-99	fig|203124.1.peg.416	Trichodesmium erythraeum IMS101	2-methyl-6-phytyl-1,4-benzoquinone cyclase														At4g32770	K_K_U
		fig|3702.1.peg.21329	At4g32915	Glutamyl-tRNA(Gln) amidotransferase subunit C (EC 6.3.5.-), chloroplast	no subsystem	1		4.9e-11	fig|63737.4.peg.3673	Nostoc punctiforme PCC 73102	Bacteria; Cyanobacteria; Nostocales; Nostocaceae; Nostoc; Nostoc punctiforme; Nostoc punctiforme PCC 73102	Aspartyl-tRNA(Asn) amidotransferase subunit C (EC 6.3.5.6); Glutamyl-tRNA(Gln) amidotransferase subunit C (EC 6.3.5.7)	tRNA aminoacylation, Asp and Asn;At3g21300;At3g21300;tRNA aminoacylation, Glu and Gln	0														4.9e-11	fig|63737.1.peg.6164	Nostoc punctiforme PCC 73102	Glutamyl-tRNA(Gln) amidotransferase subunit C (EC 6.3.5.-), chloroplast														At4g32915	K_K_U
		fig|3702.1.peg.21342	At4g33030	identical to gi:2736155; go_component: chloroplast [goid 0009507]; go_function: sulfotransferase activity [goid 0008146]; go_function: UDPsulfoquinovose synthase activity [goid 0046507]; go_process: glycolipid biosynthesis [goid 0009247]; go_process: cellular response to phosphate starvation [goid 0016036]; go_process: sulfolipid biosynthesis [goid 0046506] / UDP-sulfoquinovose synthase / sulfite…	no subsystem	51		5e-167	fig|240292.3.peg.776	Anabaena variabilis ATCC 29413	Bacteria; Cyanobacteria; Nostocales; Nostocaceae; Anabaena; Anabaena variabilis; Anabaena variabilis ATCC 29413; Anabaena variabilis ATCC 29413	sulfolipid (UDP-sulfoquinovose) biosynthesis protein	no subsystem	0			1.7e-11	fig|272626.1.peg.2603	Listeria innocua Clip11262	UDP-glucose 4-epimerase (EC 5.1.3.2)	1	8						5e-167	fig|240292.3.peg.776	Anabaena variabilis ATCC 29413	identical to gi:2736155; go_component: chloroplast [goid 0009507]; go_function: sulfotransferase activity [goid 0008146]; go_function: UDPsulfoquinovose synthase activity [goid 0046507]; go_process: glycolipid biosynthesis [goid 0009247]; go_process: cellular response to phosphate starvation [goid 0016036]; go_process: sulfolipid biosynthesis [goid 0046506] / UDP-sulfoquinovose synthase / sulfite…								idu		cwn		CBSS
		fig|3702.1.peg.21357	At4g33150	lysine-ketoglutarate reductase/saccharopine dehydrogenase bifunctional enzyme	no subsystem	28		7.1e-40	fig|402612.4.peg.2331	Flavobacterium psychrophilum JIP02/86	Bacteria; Bacteroidetes/Chlorobi group; Bacteroidetes; Flavobacteria; Flavobacteriales; Flavobacteriaceae; Flavobacterium; Flavobacterium psychrophilum; Flavobacterium psychrophilum JIP02/86; Flavobacterium psychrophilum JIP02/86	Saccharopine dehydrogenase [NADP , L-glutamate-forming] (EC 1.5.1.10)	Lysine degradation	0										7.2e-43	fig|4932.3.peg.5529	Saccharopine dehydrogenase [NADP , L-glutamate-forming] (EC 1.5.1.10)
		fig|3702.1.peg.21399	At4g33540	go_function: catalytic activity [goid 0003824]; go_process: metabolism [goid 0008152] / metallo-beta-lactamase family protein	no subsystem	17		8.5e-76	fig|103690.1.peg.1538	Nostoc sp. PCC 7120	Bacteria; Cyanobacteria; Nostocales; Nostocaceae; Nostoc; Nostoc sp. PCC 7120; Nostoc sp. PCC 7120	hypothetical protein	no subsystem	0			1.7e-12	fig|197221.1.peg.871	Thermosynechococcus elongatus BP-1	ORF_ID:tlr0872 hypothetical protein	1	4						8.5e-76	fig|103690.1.peg.1538	Nostoc sp. PCC 7120	go_function: catalytic activity [goid 0003824]; go_process: metabolism [goid 0008152] / metallo-beta-lactamase family protein														AT4G33540	K_U_K
		fig|3702.1.peg.21458	At4g34030	Methylcrotonyl-CoA carboxylase carboxyl transferase subunit (EC 6.4.1.4)	Leucine Degradation and HMG-CoA Metabolism;Serine-glyoxylate cycle;HMG-CoA	275		1.6e-180	fig|314278.3.peg.1317	Nitrococcus mobilis Nb-231	Bacteria; Proteobacteria; Gammaproteobacteria; Chromatiales; Ectothiorhodospiraceae; Nitrococcus; Nitrococcus mobilis; Nitrococcus mobilis Nb-231; Nitrococcus mobilis Nb-231	Methylcrotonyl-CoA carboxylase carboxyl transferase subunit (EC 6.4.1.4)	Leucine Degradation and HMG-CoA Metabolism;HMG CoA Synthesis;Branched chain amino acid degradation regulons;Serine-glyoxylate cycle;HMG-CoA	4	21		0	fig|521.1.peg.1906	Bordetella avium	Methylcrotonyl-CoA carboxylase carboxyl transferase subunit (EC 6.4.1.4)	4	59																	idu	icw			CBSS
		fig|3702.1.peg.21489	At4g34260	expressed protein	no subsystem	68		1e-171	fig|272558.1.peg.842	Bacillus halodurans C-125	Bacteria; Firmicutes; Bacilli; Bacillales; Bacillaceae; Bacillus; Bacillus halodurans; Bacillus halodurans C-125; Bacillus halodurans C-125	putative large secreted protein	no subsystem	0			7.3e-52	fig|817.2.peg.686	Bacteroides fragilis NCTC 9343	putative large secreted protein	1	12																							At4g34260	U_U_U
		fig|3702.1.peg.21496	At4g34310	expressed protein	no subsystem	6		3.8e-30	fig|251221.1.peg.4095	Gloeobacter violaceus PCC 7421	Bacteria; Cyanobacteria; Gloeobacteria; Gloeobacterales; Gloeobacter; Gloeobacter violaceus; Gloeobacter violaceus PCC 7421; Gloeobacter violaceus PCC 7421	hypothetical protein	no subsystem	0														3.8e-30	fig|251221.1.peg.4095	Gloeobacter violaceus PCC 7421	expressed protein														At4g34310	K_U_U
		fig|3702.1.peg.21501	At4g34350	4-hydroxy-3-methylbut-2-enyl diphosphate reductase (EC 1.17.1.2)	Nonmevalonate Branch of Isoprenoid Biosynthesis;Isoprenoid Biosynthesis	236		2.33e-156	fig|240292.3.peg.1801	Anabaena variabilis ATCC 29413	Bacteria; Cyanobacteria; Nostocales; Nostocaceae; Anabaena; Anabaena variabilis; Anabaena variabilis ATCC 29413; Anabaena variabilis ATCC 29413	4-hydroxy-3-methylbut-2-enyl diphosphate reductase (EC 1.17.1.2)	Nonmevalonate Branch of Isoprenoid Biosynthesis;Isoprenoid Biosynthesis	0			1.1e-26	fig|212717.1.peg.1163	Clostridium tetani E88	4-hydroxy-3-methylbut-2-enyl diphosphate reductase (EC 1.17.1.2) / SSU ribosomal protein S1p	3	46						2.33e-156	fig|240292.3.peg.1801	Anabaena variabilis ATCC 29413	4-hydroxy-3-methylbut-2-enyl diphosphate reductase (EC 1.17.1.2)		1.6e-14	fig|83333.1.peg.29	4-hydroxy-3-methylbut-2-enyl diphosphate reductase (EC 1.17.1.2)	6	15		idu				CBSS
		fig|3702.1.peg.21547	At4g34730	Ribosome-binding factor A	CBSS-138119.3.peg.2719	99		2e-23	fig|63737.4.peg.735	Nostoc punctiforme PCC 73102	Bacteria; Cyanobacteria; Nostocales; Nostocaceae; Nostoc; Nostoc punctiforme; Nostoc punctiforme PCC 73102	Ribosome-binding factor A	NusA-TFII Cluster;RNA processing and degradation, bacterial;CBSS-138119.3.peg.2719;Translation initiation factors bacterial	0			8.1e-12	fig|290397.13.peg.1101	Anaeromyxobacter dehalogenans 2CP-C	Ribosome-binding factor A	7	43		2e-23	fig|63737.4.peg.735	Ribosome-binding factor A		2e-23	fig|63737.1.peg.3251	Nostoc punctiforme PCC 73102	Ribosome-binding factor A		5.2e-11	fig|83333.1.peg.3112	Ribosome-binding factor A	8	17			icw			CBSS
		fig|3702.1.peg.21602	At4g35250	Putative chaperon-like protein Ycf39 for quinone binding in Photosystem II	Photosystem II;Chlorophyll Biosynthesis	47		8.9e-93	fig|63737.4.peg.4342	Nostoc punctiforme PCC 73102	Bacteria; Cyanobacteria; Nostocales; Nostocaceae; Nostoc; Nostoc punctiforme; Nostoc punctiforme PCC 73102	Putative chaperon-like protein Ycf39 for quinone binding in Photosystem II	Photosystem II;Chlorophyll Biosynthesis	0			9e-11	fig|316273.3.peg.403	Xanthomonas campestris pv. vesicatoria str. 85-10	Oxidoreductase	1	6						8.9e-93	fig|63737.1.peg.982	Nostoc punctiforme PCC 73102	Putative chaperon-like protein Ycf39 for quinone binding in Photosystem II										cwn				AT4G35250
		fig|3702.1.peg.21663	At4g35760	expressed protein	no subsystem	27		4.2e-44	fig|197221.1.peg.587	Thermosynechococcus elongatus BP-1	Bacteria; Cyanobacteria; Chroococcales; Thermosynechococcus; Thermosynechococcus elongatus; Thermosynechococcus elongatus BP-1; Thermosynechococcus elongatus BP-1	ORF_ID:tlr0588 hypothetical protein	no subsystem	0			9.7e-18	fig|221360.3.peg.1574	Synechococcus sp. RS9917	Thioredoxin domain 2	6	6						4.2e-44	fig|197221.1.peg.587	Thermosynechococcus elongatus BP-1	expressed protein														At4g35760	K_U_K
		fig|3702.1.peg.21828	At4g37200	contains Pfam profile: PF00085 Thioredoxin; identical to cDNA thioredoxin-like protein (hcf164 gene) GI;12049652; go_component: thylakoid membrane (sensu Viridiplantae) [goid 0009535]; go_function: oxidoreductase activity , acting on sulfur group of donors , disulfide as acceptor [goid 0016671]; go_function: thiol-disulfide exchange intermediate activity [goid 0030508] / thioredoxin family protein	no subsystem	22		4e-36	fig|203124.1.peg.5589	Trichodesmium erythraeum IMS101	Bacteria; Cyanobacteria; Oscillatoriales; Trichodesmium; Trichodesmium erythraeum; Trichodesmium erythraeum IMS101; Trichodesmium erythraeum IMS101	thioredoxin-like protein TxlA	no subsystem	0			6e-20	fig|110662.3.peg.1441	Synechococcus sp. CC9605	Thioredoxin-like protein TxlA	7	11						4e-36	fig|203124.1.peg.5589	Trichodesmium erythraeum IMS101	contains Pfam profile: PF00085 Thioredoxin; identical to cDNA thioredoxin-like protein (hcf164 gene) GI;12049652; go_component: thylakoid membrane (sensu Viridiplantae) [goid 0009535]; go_function: oxidoreductase activity , acting on sulfur group of donors , disulfide as acceptor [goid 0016671]; go_function: thiol-disulfide exchange intermediate activity [goid 0030508] / thioredoxin family protein										cwn
		fig|3702.1.peg.21857	At4g37460	contains Pfam profile PF00515: TPR Domain / tetratricopeptide repeat (TPR)-containing protein	no subsystem	85		2.1e-27	fig|63737.4.peg.4959	Nostoc punctiforme PCC 73102	Bacteria; Cyanobacteria; Nostocales; Nostocaceae; Nostoc; Nostoc punctiforme; Nostoc punctiforme PCC 73102	hypothetical protein	no subsystem	0			4.7e-11	fig|269483.3.peg.292	Burkholderia cepacia R18194	FOG: TPR repeat	2	11						2.1e-27	fig|63737.1.peg.5222	Nostoc punctiforme PCC 73102	contains Pfam profile PF00515: TPR Domain / tetratricopeptide repeat (TPR)-containing protein								idu		cwn	cwh			AT4G37460	U_K_K
		fig|3702.1.peg.21914	At4g38020	similar to SP|P18644 rRNA (adenosine-2'-O-)-methyltransferase (EC 2.1.1.66) {Streptomyces cyaneus}; contains Pfam profile PF00588: SpoU rRNA Methylase (RNA methyltransferase, TrmH) family; go_function: RNA binding [goid 0003723]; go_function: RNA methyltransferase activity [goid 0008173]; go_process: RNA processing [goid 0006396] / tRNA/rRNA methyltransferase (SpoU) family protein	no subsystem	187		3e-41	fig|264201.1.peg.141	Parachlamydia sp. UWE25	Bacteria; Chlamydiae/Verrucomicrobia group; Chlamydiae; Chlamydiae (class); Chlamydiales; Parachlamydiaceae; Candidatus Protochlamydia; Candidatus Protochlamydia amoebophila; Parachlamydia sp. UWE25; Parachlamydia sp. UWE25	rRNA methylases	no subsystem	0			3e-17	fig|393130.3.peg.2352	Listeria monocytogenes J0161	rRNA methylase	5	44						6.5e-20	fig|1148.1.peg.1776	Synechocystis sp. PCC 6803	similar to SP|P18644 rRNA (adenosine-2'-O-)-methyltransferase (EC 2.1.1.66) {Streptomyces cyaneus}; contains Pfam profile PF00588: SpoU rRNA Methylase (RNA methyltransferase, TrmH) family; go_function: RNA binding [goid 0003723]; go_function: RNA methyltransferase activity [goid 0008173]; go_process: RNA processing [goid 0006396] / tRNA/rRNA methyltransferase (SpoU) family protein									icw	cwn	cwh	cluster		AT4G38020
Associated with general area of metabolism	78	fig|3702.1.peg.21922	At4g38090	FIG000605: protein co-occurring with transport systems (COG1739)	At4g38090	444		9.5e-36	fig|262724.1.peg.689	Thermus thermophilus HB27	Bacteria; Deinococcus-Thermus; Deinococci; Thermales; Thermaceae; Thermus; Thermus thermophilus; Thermus thermophilus HB27; Thermus thermophilus HB27	FIG000605: protein co-occurring with transport systems (COG1739)	Experimental- Heme;Coproporphyrinogen III oxidases Experimental	0			7.8e-20	fig|316407.3.peg.3290	Escherichia coli W3110	hypothetical conserved protein COG1739	4	32											1.9e-20	fig|83333.1.peg.3774	hypothetical conserved protein COG1739	4	19		idu						At4g38090
		fig|3702.1.peg.22063	At4g39280	Phenylalanyl-tRNA synthetase alpha chain (EC 6.1.1.20)	tRNA aminoacylation, Phe	244		9.6e-79	fig|190192.1.peg.271	Methanopyrus kandleri AV19	Archaea; Euryarchaeota; Methanopyri; Methanopyrales; Methanopyraceae; Methanopyrus; Methanopyrus kandleri; Methanopyrus kandleri AV19; Methanopyrus kandleri AV19	Phenylalanyl-tRNA synthetase alpha chain (EC 6.1.1.20)	tRNA aminoacylation, Phe;EGS prediction	0			7.7e-28	fig|316407.3.peg.1670	Escherichia coli W3110	Phenylalanyl-tRNA synthetase alpha chain (EC 6.1.1.20)	5	97		2e-128	fig|4932.3.peg.2258	Phenylalanyl-tRNA synthetase alpha chain (EC 6.1.1.20)							7.7e-28	fig|83333.1.peg.1698	Phenylalanyl-tRNA synthetase alpha chain (EC 6.1.1.20)	5	88			icw
		fig|3702.1.peg.22184	At5g01220	identical to GI:20302857; go_function: UDP-glycosyltransferase activity [goid 0008194]; go_function: transferase activity, transferring glycosyl groups [goid 0016757]; go_function: UDP-sulfoquinovose:DAG sulfoquinovosyltransferase activity [goid 0046510]; go_process: glycolipid biosynthesis [goid 0009247]; go_process: cellular response to phosphate starvation [goid 0016036]; go_process: sulfolipi…	no subsystem	358		6.1e-79	fig|197221.1.peg.417	Thermosynechococcus elongatus BP-1	Bacteria; Cyanobacteria; Chroococcales; Thermosynechococcus; Thermosynechococcus elongatus; Thermosynechococcus elongatus BP-1; Thermosynechococcus elongatus BP-1	sulfolipid sulfoquinovosyldiacylglycerol biosynthesis protein	no subsystem	0			7.8e-26	fig|224911.1.peg.8163	Bradyrhizobium japonicum USDA 110	glycosyl transferase	1	21						6.1e-79	fig|197221.1.peg.417	Thermosynechococcus elongatus BP-1	identical to GI:20302857; go_function: UDP-glycosyltransferase activity [goid 0008194]; go_function: transferase activity, transferring glycosyl groups [goid 0016757]; go_function: UDP-sulfoquinovose:DAG sulfoquinovosyltransferase activity [goid 0046510]; go_process: glycolipid biosynthesis [goid 0009247]; go_process: cellular response to phosphate starvation [goid 0016036]; go_process: sulfolipi…								idu		cwn	cwh	CBSS		AT5G01220
		fig|3702.1.peg.22196	At5g01300	similar to cold-regulated protein [Hordeum vulgare subsp. vulgare] GI:10799810; contains Pfam profile PF01161: Phosphatidylethanolamine-binding protein; go_function: phosphatidylethanolamine binding [goid 0008429] / phosphatidylethanolamine-binding family protein	no subsystem	113		6.4e-30	fig|323261.3.peg.2452	Nitrosococcus oceani ATCC 19707	Bacteria; Proteobacteria; Gammaproteobacteria; Chromatiales; Chromatiaceae; Nitrosococcus; Nitrosococcus oceani; Nitrosococcus oceani ATCC 19707; Nitrosococcus oceani ATCC 19707	hypothetical protein	no subsystem	0			7.4e-11	fig|196600.1.peg.4749	Vibrio vulnificus YJ016	Phospholipid-binding protein	1	7						1.8e-20	fig|240292.3.peg.3840	Anabaena variabilis ATCC 29413	similar to cold-regulated protein [Hordeum vulgare subsp. vulgare] GI:10799810; contains Pfam profile PF01161: Phosphatidylethanolamine-binding protein; go_function: phosphatidylethanolamine binding [goid 0008429] / phosphatidylethanolamine-binding family protein		1e-12	fig|83333.1.peg.759	UPF0098 protein ybhB	0	0								At5g01300
		fig|3702.1.peg.22349	At5g02710	contains Pfam PF03692: Uncharacterised protein family (UPF0153) / expressed protein	no subsystem	21		1.9e-27	fig|165597.1.peg.4785	Crocosphaera watsonii WH 8501	Bacteria; Cyanobacteria; Chroococcales; Crocosphaera; Crocosphaera watsonii; Crocosphaera watsonii WH 8501; Crocosphaera watsonii WH 8501	Fe-S cluster protein	no subsystem	0			5.5e-17	fig|110662.3.peg.746	Synechococcus sp. CC9605	Fe-S cluster protein	8	8						1.6e-27	fig|240292.3.peg.1003	Anabaena variabilis ATCC 29413	contains Pfam PF03692: Uncharacterised protein family (UPF0153) / expressed protein														At5g02710	K_U_K
		fig|3702.1.peg.22420	At5g03370	contains Pfam PF00708: Acylphosphatase; go_function: acylphosphatase activity [goid 0003998] / acylphosphatase family	no subsystem	49		2.4e-20	fig|419610.8.peg.2755	Methylobacterium extorquens PA1	Bacteria; Proteobacteria; Alphaproteobacteria; Rhizobiales; Methylobacteriaceae; Methylobacterium; Methylobacterium extorquens; Methylobacterium extorquens PA1	Acylphosphate phosphohydrolase (EC 3.6.1.7), putative	Pyruvate metabolism II: acetyl-CoA, acetogenesis from pyruvate	0			6e-11	fig|362976.6.peg.527	Haloquadratum walsbyi DSM 16790	Acylphosphate phosphohydrolase (EC 3.6.1.7)	3	4						2.5e-13	fig|240292.3.peg.3869	Anabaena variabilis ATCC 29413	contains Pfam PF00708: Acylphosphatase; go_function: acylphosphatase activity [goid 0003998] / acylphosphatase family
		fig|3702.1.peg.22426	At5g03430	FMN adenylyltransferase, type 2 eukaryotic (EC 2.7.7.2)	Riboflavin, FMN and FAD metabolism;riboflavin to FAD	44		5.2e-19	fig|224325.1.peg.2237	Archaeoglobus fulgidus DSM 4304	Archaea; Euryarchaeota; Archaeoglobi; Archaeoglobales; Archaeoglobaceae; Archaeoglobus; Archaeoglobus fulgidus; Archaeoglobus fulgidus DSM 4304; Archaeoglobus fulgidus DSM 4304	competence-damage protein, putative	no subsystem	0			1.9e-12	fig|314232.3.peg.696	Loktanella vestfoldensis SKA53	Similar to N-terminal domain of competence/damage-inducible protein CinA, molybdopterin binding motif	1	7		2.3e-19	fig|4932.3.peg.979	FMN adenylyltransferase, type 2 eukaryotic (EC 2.7.7.2)
		fig|3702.1.peg.22443	At5g03555	Cytosine/purine/uracil/thiamine/allantoin permease family protein	Hydantoin metabolism;Purine Utilization	184		1.3e-118	fig|314275.3.peg.1896	Alteromonas macleodii 'Deep ecotype'	Bacteria; Proteobacteria; Gammaproteobacteria; Alteromonadales; Alteromonadaceae; Alteromonas; Alteromonas macleodii; Alteromonas macleodii 'Deep ecotype'; Alteromonas macleodii 'Deep ecotype'	Cytosine/purine/uracil/thiamine/allantoin permease family protein	Hydantoin metabolism;Purine Utilization	0			5e-11	fig|393133.3.peg.150	Listeria monocytogenes 10403S	Cytosine/purine/uracil/thiamine/allantoin permease family protein	4	22		2.6e-52	fig|4932.3.peg.1837	Cytosine/purine/uracil/thiamine/allantoin permease family protein							4.7e-49	fig|83333.1.peg.507	Allantoin permease	3	10		idu	icw
		fig|3702.1.peg.22444	At5g03560	go_function: nucleobase:cation symporter activity [goid 0015391] / expressed protein	no subsystem	1		5.4e-12	fig|234267.9.peg.4562	Solibacter usitatus Ellin6076	Bacteria; Fibrobacteres/Acidobacteria group; Acidobacteria; Solibacteres; Solibacterales; Solibacteraceae; Solibacter; Solibacter usitatus; Solibacter usitatus Ellin6076; Solibacter usitatus Ellin6076	Putative cytoplasmic protein	no subsystem	0																															At5g03560	K_K_U
		fig|3702.1.peg.22467	At5g03770	3-deoxy-D-manno-octulosonic-acid transferase (EC 2.-.-.-)	COG0451;Lipopolysaccharide-related cluster in Alphaproteobacteria	269		1.9e-62	fig|314262.3.peg.3937	Roseobacter sp. MED193	Bacteria; Proteobacteria; Alphaproteobacteria; Rhodobacterales; Rhodobacteraceae; Roseobacter; Roseobacter sp. MED193; Roseobacter sp. MED193	3-deoxy-D-manno-octulosonic-acid transferase (EC 2.-.-.-)	KDO2-Lipid A biosynthesis;LOS core oligosaccharide biosynthesis;COG0451;Lipopolysaccharide-related cluster in Alphaproteobacteria	7	10		2.3e-47	fig|290398.4.peg.187	Chromohalobacter salexigens DSM 3043	Three-deoxy-D-manno-octulosonic-acid transferase-like protein	3	29						2.2e-47	fig|93059.3.peg.2031	Prochlorococcus marinus str. MIT 9211	3-deoxy-D-manno-octulosonic-acid transferase (EC 2.-.-.-)		4.8e-53	fig|83333.1.peg.3569	3-deoxy-D-manno-octulosonic-acid transferase (EC 2.-.-.-)	1	9		idu	icw
		fig|3702.1.peg.22476	At5g03860	Malate synthase (EC 2.3.3.9)	Photorespiration (oxidative C2 cycle);Glycolate, glyoxylate interconversions;Serine-glyoxylate cycle	197		1e-160	fig|290397.13.peg.2990	Anaeromyxobacter dehalogenans 2CP-C	Bacteria; Proteobacteria; delta/epsilon subdivisions; Deltaproteobacteria; Myxococcales; Cystobacterineae; Myxococcaceae; Anaeromyxobacter; Anaeromyxobacter dehalogenans; Anaeromyxobacter dehalogenans 2CP-C	Malate synthase (EC 2.3.3.9) / Isocitrate lyase (EC 4.1.3.1)	Photorespiration (oxidative C2 cycle);Glyoxylate bypass;Glyoxylate bypass;Ethylmalonyl-CoA pathway of C2 assimilation;Ethylmalonyl-CoA pathway of C2 assimilation;Ethylmalonyl-CoA pathway of C2 assimilation, GJO;Ethylmalonyl-CoA pathway of C2 assimilation, GJO;Glycolate, glyoxylate interconversions;Serine-glyoxylate cycle;Serine-glyoxylate cycle	1	5		6e-139	fig|316407.3.peg.3851	Escherichia coli W3110	Malate synthase (EC 2.3.3.9)	1	15		8e-131	fig|4932.3.peg.5352	Malate synthase (EC 2.3.3.9)							6e-139	fig|83333.1.peg.3923	Malate synthase (EC 2.3.3.9)	2	7		idu	icw
		fig|3702.1.peg.22480	At5g03900	predicted protein, Synechocystis sp., PIR:S74969 / expressed protein	no subsystem	11		3.2e-83	fig|63737.4.peg.5452	Nostoc punctiforme PCC 73102	Bacteria; Cyanobacteria; Nostocales; Nostocaceae; Nostoc; Nostoc punctiforme; Nostoc punctiforme PCC 73102	hypothetical protein	no subsystem	0														3.2e-83	fig|63737.1.peg.274	Nostoc punctiforme PCC 73102	predicted protein, Synechocystis sp., PIR:S74969 / expressed protein														At5g03900	U_K_U
		fig|3702.1.peg.22634	At5g05310	expressed protein	no subsystem	28		1.8e-51	fig|188.1.peg.4366	Magnetospirillum magnetotacticum	Bacteria; Proteobacteria; Alphaproteobacteria; Rhodospirillales; Rhodospirillaceae; Magnetospirillum; Magnetospirillum magnetotacticum; Magnetospirillum magnetotacticum	ATP/ADP translocase	no subsystem	0																															At5g05310	U_U_U
		fig|3702.1.peg.22706	At5g05920	Deoxyhypusine synthase	Alkaloid biosynthesis from L-lysine	70		1.5e-78	fig|267377.1.peg.137	Methanococcus maripaludis S2	Archaea; Euryarchaeota; Methanococci; Methanococcales; Methanococcaceae; Methanococcus; Methanococcus maripaludis; Methanococcus maripaludis S2; Methanococcus maripaludis S2	Deoxyhypusine synthase	Alkaloid biosynthesis from L-lysine	0										1e-108	fig|4932.3.peg.3089	Deoxyhypusine synthase, catalyzes formation of deoxyhypusine, the first step in hypusine biosynthesis; triggers posttranslational hypusination of translation elongation factor eIF-5A and regulates its intracellular levels; tetrameric
		fig|3702.1.peg.22764	At5g06410	Chaperone protein HscB	Flavohaemoglobin;Iron-sulfur cluster assembly;Protein chaperones;Fe-S cluster assembly;Glutaredoxins	133		1.8e-21	fig|431944.4.peg.2650	Magnetospirillum gryphiswaldense MSR-1	Bacteria; Proteobacteria; Alphaproteobacteria; Rhodospirillales; Rhodospirillaceae; Magnetospirillum; Magnetospirillum gryphiswaldense; Magnetospirillum gryphiswaldense MSR-1; Magnetospirillum gryphiswaldense MSR-1	Chaperone protein HscB	Flavohaemoglobin;Iron-sulfur cluster assembly;Protein chaperones;Fe-S cluster assembly;Glutaredoxins	9	18		2.7e-11	fig|269482.1.peg.3338	Burkholderia cepacia R1808	Chaperone protein HscB	4	30											1.8e-17	fig|83333.1.peg.2497	Chaperone protein HscB	9	17			icw			cluster
		fig|3702.1.peg.22953	At5g08110	several putative ATP-dependent helicases; go_function: ATP dependent helicase activity [goid 0008026] / DEAD/DEAH box helicase, putative	no subsystem	103		2e-108	fig|255470.3.peg.426	Dehalococcoides sp. CBDB1	Bacteria; Chloroflexi; Dehalococcoidetes; Dehalococcoides; Dehalococcoides sp. CBDB1; Dehalococcoides sp. CBDB1	ATP-dependant helicase	no subsystem	0			9.5e-26	fig|216594.1.peg.112	Mycobacterium marinum M	ATP-dependent helicase	2	9		4.3e-67	fig|4932.3.peg.1339	Hypothetical ORF		4.3e-67	fig|4932.3.peg.1339	Saccharomyces cerevisiae (baker's yeast)	several putative ATP-dependent helicases; go_function: ATP dependent helicase activity [goid 0008026] / DEAD/DEAH box helicase, putative								idu		cwn	cwh
		fig|3702.1.peg.22961	At5g08170	Agmatine deiminase (EC 3.5.3.12)	Arginine and Ornithine Degradation;Polyamine Metabolism	256		1e-116	fig|208964.1.peg.293	Pseudomonas aeruginosa PAO1	Bacteria; Proteobacteria; Gammaproteobacteria; Pseudomonadales; Pseudomonadaceae; Pseudomonas; Pseudomonas aeruginosa group; Pseudomonas aeruginosa; Pseudomonas aeruginosa PAO1; Pseudomonas aeruginosa PAO1	Agmatine deiminase (EC 3.5.3.12)	Arginine and Ornithine Degradation;Polyamine Metabolism	1	36		2.6e-43	fig|290398.4.peg.2937	Chromohalobacter salexigens DSM 3043	Porphyromonas-type peptidyl-arginine deiminase	3	55						2.7e-54	fig|251221.1.peg.1681	Gloeobacter violaceus PCC 7421	Agmatine deiminase (EC 3.5.3.12)								idu	icw					At5g08170
		fig|3702.1.peg.22973	At5g08280	Porphobilinogen deaminase (EC 2.5.1.61)	CPO analysis;Heme and Siroheme Biosynthesis;Heme temp review;Experimental tye	293		9.7e-97	fig|188.1.peg.8777	Magnetospirillum magnetotacticum	Bacteria; Proteobacteria; Alphaproteobacteria; Rhodospirillales; Rhodospirillaceae; Magnetospirillum; Magnetospirillum magnetotacticum; Magnetospirillum magnetotacticum	Porphobilinogen deaminase (EC 2.5.1.61)	Experimental- Heme;Coproporphyrinogen III oxidases Experimental;Heme and Siroheme Biosynthesis;Heme temp review	0			4.7e-51	fig|393122.3.peg.1015	Listeria monocytogenes FSL J2-064	Porphobilinogen deaminase (EC 2.5.1.61)	5	57						8.8e-58	fig|251221.1.peg.3212	Gloeobacter violaceus PCC 7421	Porphobilinogen deaminase (EC 2.5.1.61)		2e-62	fig|83333.1.peg.3730	Porphobilinogen deaminase (EC 2.5.1.61)	6	13		idu	icw
		fig|3702.1.peg.23003	At5g08530	NADH-ubiquinone oxidoreductase chain F (EC 1.6.5.3)	YgfZ;Respiratory Complex I;Iron-sulfur proteins catalog experimental	297		2e-180	fig|224911.1.peg.4912	Bradyrhizobium japonicum USDA 110	Bacteria; Proteobacteria; Alphaproteobacteria; Rhizobiales; Bradyrhizobiaceae; Bradyrhizobium; Bradyrhizobium japonicum; Bradyrhizobium japonicum USDA 110; Bradyrhizobium japonicum USDA 110	NADH-ubiquinone oxidoreductase chain F (EC 1.6.5.3)	YgfZ;Respiratory Complex I;Iron-sulfur proteins catalog experimental	11	40		4e-108	fig|269482.1.peg.5257	Burkholderia cepacia R1808	NADH-ubiquinone oxidoreductase chain F (EC 1.6.5.3)	10	66						1.9e-79	fig|240292.3.peg.3470	Anabaena variabilis ATCC 29413	NADH-ubiquinone oxidoreductase chain F (EC 1.6.5.3)		6.7e-88	fig|83333.1.peg.2258	NADH-ubiquinone oxidoreductase chain F (EC 1.6.5.3)	9	36		idu	icw			experimental
		fig|3702.1.peg.23136	At5g10070	contains Pfam profiles PF04034: Domain of unknown function (DUF367), PF04068: Possible metal-binding domain in RNase L inhibitor, RLI / RNase L inhibitor protein-related	no subsystem	34		2.5e-32	fig|349307.9.peg.792	Methanosaeta thermophila PT	Archaea; Euryarchaeota; Methanomicrobia; Methanosarcinales; Methanosaetaceae; Methanosaeta; Methanothrix thermophila; Methanosaeta Methanothrix thermophila thermophila PT	UPF0293 protein MJ0708	no subsystem	0										9.8e-46	fig|4932.3.peg.5743	RNASE P RNA COMPONENT																			At5g10070	U_K_K
		fig|3702.1.peg.23161	At5g10320	expressed protein	no subsystem	1		1.2e-11	fig|106370.11.peg.2659	Frankia sp. Ccl3	Bacteria; Actinobacteria; Actinobacteria (class); Actinobacteridae; Actinomycetales; Frankineae; Frankiaceae; Frankia; Frankia sp. Ccl3	80A08_29	no subsystem	0																															At5g10320	U_U_U
		fig|3702.1.peg.23176	At5g10460	contains InterPro accession IPR005834: Haloacid dehalogenase-like hydrolase; go_function: hydrolase activity [goid 0016787] / haloacid dehalogenase-like hydrolase family protein	no subsystem	64		3e-47	fig|391165.8.peg.1824	Granulibacter bethesdensis CGDNIH1	Bacteria; Proteobacteria; Alphaproteobacteria; Rhodospirillales; Acetobacteraceae; Granulibacter; Granulibacter bethesdensis; Granulibacter bethesdensis CGDNIH1; Granulibacter bethesdensis CGDNIH1	hypothetical protein	no subsystem	0			1.2e-22	fig|266834.1.peg.2089	Sinorhizobium meliloti 1021	HAD superfamily protein involved in N-acetyl-glucosamine catabolism	2	14																					CBSS		At5g10460	K_K_U
		fig|3702.1.peg.23193	At5g10620	LSU m3Psi1915 methyltransferase RlmH ## ybeA	NAD and NADP cofactor biosynthesis global;Iojap	212		1.1e-21	fig|313594.3.peg.2350	Polaribacter irgensii 23-P	Bacteria; Bacteroidetes/Chlorobi group; Bacteroidetes; Flavobacteria; Flavobacteriales; Flavobacteriaceae; Polaribacter; Polaribacter irgensii; Polaribacter irgensii 23-P; Polaribacter irgensii 23-P	LSU m3Psi1915 methyltransferase RlmH ## ybeA	Hypothetical DUF454;Ribosome biogenesis bacterial;NAD and NADP cofactor biosynthesis global;Iojap	1	5		9.2e-11	fig|350703.3.peg.1254	Pseudomonas aeruginosa 2192	COG1576: Uncharacterized conserved protein ## ybeA	7	32						6.8e-14	fig|251221.1.peg.1337	Gloeobacter violaceus PCC 7421	COG1576: Uncharacterized conserved protein ## ybeA														At5g10620	U_K_K
		fig|3702.1.peg.23220	At5g10860	contains Pfam profile PF00571: CBS domain / CBS domain-containing protein	no subsystem	188		1.5e-25	fig|269482.4.peg.3331	Burkholderia vietnamiensis strain G4	Bacteria; Proteobacteria; Betaproteobacteria; Burkholderiales; Burkholderiaceae; Burkholderia; Burkholderia cepacia complex; Burkholderia vietnamiensis; Burkholderia vietnamiensis strain G4; Burkholderia vietnamiensis strain G4	Putative signal-transduction protein with CBS domains	no subsystem	0			6.2e-11	fig|177439.1.peg.966	Desulfotalea psychrophila LSv54	Predicted signal-transduction protein containing cAMP-binding and CBS domains	1	13																	idu	icw	cwn	cwh	CBSS
Validated by others	11	fig|3702.1.peg.23225	At5g10910	rRNA small subunit methyltransferase H # 16S rRNA m(4) C1402 methyltransferase	16S rRNA modification within P site of ribosome	272		8.1e-58	fig|264201.1.peg.311	Parachlamydia sp. UWE25	Bacteria; Chlamydiae/Verrucomicrobia group; Chlamydiae; Chlamydiae (class); Chlamydiales; Parachlamydiaceae; Candidatus Protochlamydia; Candidatus Protochlamydia amoebophila; Parachlamydia sp. UWE25; Parachlamydia sp. UWE25	rRNA small subunit methyltransferase H # 16S rRNA m(4) C1402 methyltransferase	Bacterial Cell Division;16S rRNA modification within P site of ribosome	3	70		7.4e-43	fig|350703.3.peg.4823	Pseudomonas aeruginosa 2192	S-adenosyl-methyltransferase mraW (EC 2.1.1.-)	9	147						6.9e-41	fig|269084.3.peg.2355	Synechococcus elongatus PCC 6301	contains Pfam profile PF01795: MraW methylase family; go_function: methyltransferase activity [goid 0008168] / mraW methylase family protein		3.5e-37	fig|83333.1.peg.83	S-adenosyl-methyltransferase mraW (EC 2.1.1.-)	5	97		idu	icw			CBSS
		fig|3702.1.peg.23226	At5g10920	Argininosuccinate lyase (EC 4.3.2.1)	Arginine Biosynthesis extended	341		1e-128	fig|177439.1.peg.435	Desulfotalea psychrophila LSv54	Bacteria; Proteobacteria; delta/epsilon subdivisions; Deltaproteobacteria; Desulfobacterales; Desulfobulbaceae; Desulfotalea; Desulfotalea psychrophila; Desulfotalea psychrophila LSv54; Desulfotalea psychrophila LSv54	Argininosuccinate lyase (EC 4.3.2.1)	Arginine Biosynthesis extended	4	32		9e-110	fig|401650.3.peg.1896	Listeria monocytogenes Aureli 1997	Argininosuccinate lyase (EC 4.3.2.1)	2	46		4.6e-90	fig|4932.3.peg.3027	Argininosuccinate lyase (EC 4.3.2.1)		3e-116	fig|197221.1.peg.365	Thermosynechococcus elongatus BP-1	Argininosuccinate lyase (EC 4.3.2.1)		2e-102	fig|83333.1.peg.3880	Argininosuccinate lyase (EC 4.3.2.1)	3	15		idu	icw
		fig|3702.1.peg.23271	At5g11330	low similarity to 2,6-dihydroxypyridine 3-hydroxylase (DHPH) [GI:14495302] [Arthrobacter nicotinovorans]; contains Pfam profile PF01360: Monooxygenase; go_function: oxidoreductase activity [goid 0016491] / monooxygenase family protein	no subsystem	57		7.1e-24	fig|269483.3.peg.6037	Burkholderia cepacia R18194	Bacteria; Proteobacteria; Betaproteobacteria; Burkholderiales; Burkholderiaceae; Burkholderia; Burkholderia cepacia complex; Burkholderia cepacia R18194; Burkholderia cepacia R18194	2-polyprenyl-6-methoxyphenol hydroxylase and related FAD-dependent oxidoreductases	Salicylate and gentisate catabolism;Gentisare degradation	4			6.8e-11	fig|266779.1.peg.3211	Mesorhizobium sp. BNC1	Putative n-hydroxybenzoate hydroxylase	3	9						1.1e-11	fig|63737.1.peg.5735	Nostoc punctiforme PCC 73102	low similarity to 2,6-dihydroxypyridine 3-hydroxylase (DHPH) [GI:14495302] [Arthrobacter nicotinovorans]; contains Pfam profile PF01360: Monooxygenase; go_function: oxidoreductase activity [goid 0016491] / monooxygenase family protein								idu	icw	cwn
		fig|3702.1.peg.23316	At5g11770	NADH-ubiquinone oxidoreductase chain B (EC 1.6.5.3)	Respiratory Complex I;Iron-sulfur proteins catalog experimental	378		4.2e-72	fig|188.1.peg.6755	Magnetospirillum magnetotacticum	Bacteria; Proteobacteria; Alphaproteobacteria; Rhodospirillales; Rhodospirillaceae; Magnetospirillum; Magnetospirillum magnetotacticum; Magnetospirillum magnetotacticum	NADH-ubiquinone oxidoreductase chain B (EC 1.6.5.3)	Respiratory Complex I	0			1e-24	fig|216596.1.peg.5382	Rhizobium leguminosarum bv. viciae 3841	Formate hydrogenlyase subunit 7	5	46						7.2e-40	fig|269084.3.peg.1958	Synechococcus elongatus PCC 6301	NADH-ubiquinone oxidoreductase chain B (EC 1.6.5.3)		7.7e-42	fig|83333.1.peg.2261	NADH-ubiquinone oxidoreductase chain B (EC 1.6.5.3)	5	23		idu	icw			experimental
		fig|3702.1.peg.23338	At5g11960	expressed protein	no subsystem	1		2e-11	fig|351607.5.peg.1951	Acidothermus cellulolyticus 11B	Bacteria; Actinobacteria; Actinobacteria (class); Actinobacteridae; Actinomycetales; Frankineae; Acidothermaceae; Acidothermus; Acidothermus cellulolyticus; Acidothermus cellulolyticus 11B	putative integral membrane protein	no subsystem	0																															At5g11960	U_U_U
		fig|3702.1.peg.23357	At5g12130	Integral membrane protein TerC	Tellurium resistance	382		6.2e-59	fig|269798.12.peg.1304	Cytophaga hutchinsonii ATCC 33406	Bacteria; Bacteroidetes/Chlorobi group; Bacteroidetes; Sphingobacteria; Sphingobacteriales; Flexibacteraceae; Cytophaga; Cytophaga hutchinsonii; Cytophaga hutchinsonii ATCC 33406; Cytophaga hutchinsonii ATCC 33406	Integral membrane protein TerC	Tellurium resistance	0			1.5e-12	fig|269801.1.peg.2719	Bacillus cereus G9241	TerC-like protein	4	15						4.6e-54	fig|251221.1.peg.4409	Gloeobacter violaceus PCC 7421	contains Pfam profile PF03741: Integral membrane protein TerC family; go_component: integral to membrane [goid 0016021] / integral membrane TerC family protein		1.7e-48	fig|83333.1.peg.3035	Alx protein	1	4								At5g12130
		fig|3702.1.peg.23419	At5g13030	Selenoprotein O and cysteine-containing homologs	Selenoprotein O	238		2e-133	fig|76114.4.peg.3816	Azoarcus sp. EbN1	Bacteria; Proteobacteria; Betaproteobacteria; Rhodocyclales; Rhodocyclaceae; Azoarcus; Azoarcus sp. EbN1; Azoarcus sp. EbN1	Selenoprotein O and cysteine-containing homologs	Peptide methionine sulfoxide reductase;Selenoprotein O	0			6.9e-91	fig|83334.1.peg.2439	Escherichia coli O157:H7	Selenoprotein O and cysteine-containing homologs	1	8		9.4e-56	fig|4932.3.peg.6229	Selenoprotein O and cysteine-containing homologs		4.2e-63	fig|59920.3.peg.245	Prochlorococcus marinus str. NATL2A	Selenoprotein O and cysteine-containing homologs		1.4e-91	fig|83333.1.peg.1690	Selenoprotein O and cysteine-containing homologs	1	8								At5g13030
		fig|3702.1.peg.23420	At5g13050	5-formyltetrahydrofolate cyclo-ligase (EC 6.3.3.2)	One-carbon metabolism by tetrahydropterines;5-FCL-like protein;Folate Biosynthesis;Serine-glyoxylate cycle;Experimental - Histidine Degradation	34		7.7e-18	fig|290402.34.peg.289	Clostridium beijerincki beijerinckii NCIMB 8052	Bacteria; Firmicutes; Clostridia; Clostridiales; Clostridiaceae; Clostridium; Clostridium beijerinckii; Clostridium beijerincki beijerinckii NCIMB 8052	5-formyltetrahydrofolate cyclo-ligase (EC 6.3.3.2)	One-carbon metabolism by tetrahydropterines;5-FCL-like protein;Serine-glyoxylate cycle;Experimental - Histidine Degradation	0			4.9e-11	fig|273123.1.peg.3271	Yersinia pseudotuberculosis IP 32953	5-formyltetrahydrofolate cyclo-ligase (EC 6.3.3.2)	9	37																	idu
		fig|3702.1.peg.23460	At5g13420	Transaldolase (EC 2.2.1.2)	Folate Biosynthesis (Phoenix copy) ;Pentose phosphate pathway;Folate Biosynthesis	103		1.5e-86	fig|323261.3.peg.875	Nitrosococcus oceani ATCC 19707	Bacteria; Proteobacteria; Gammaproteobacteria; Chromatiales; Chromatiaceae; Nitrosococcus; Nitrosococcus oceani; Nitrosococcus oceani ATCC 19707; Nitrosococcus oceani ATCC 19707	Transaldolase (EC 2.2.1.2)	Folate Biosynthesis (Phoenix copy) ;Pentose phosphate pathway;Folate Biosynthesis	0			2e-83	fig|351607.5.peg.1122	Acidothermus cellulolyticus 11B	Transaldolase (EC 2.2.1.2)	3	16						6.9e-81	fig|251221.1.peg.3377	Gloeobacter violaceus PCC 7421	Transaldolase (EC 2.2.1.2)								idu	icw
[truncated: 136 more rows]

## Sheet: Legend 1A
Additional File 1: Gene families shared between plants and Prokaryotes
	Table 1A: Gene families corresponding to unique Arabidopsis (AT) genes. This table characterizes selected prokaryotic members of such gene families, using various parameters precomputed in the SEED database (explained below). Taken together, these data help select promising research targets - hypothetical gene families, for which functions could be potentially predicted based on non-homology-base…
Column abbreviation	Explanation
Case status (as of Aug 2010)	Corresponds to Table 2 and Suppl. Table 2 describing gene families, that were linked to general areas of metabolism and physiology or associated with more specific potential functions in this stufy
Case # in Table 2	Corresponds to Table 2 and Suppl. Table 2 describing gene families, that were linked to general areas of metabolism and physiology or associated with more specific potential functions in this stufy
AT singles, SEED ID	Arabidopsis query gene, SEED ID
AT singles, TAIR ID	Arabidopsis query gene, TAIR ID
AT singles, SEED annotation	Annotation in the SEED database as of July 2010
AT singles - subsystem in SEED	All subsystems in SEED that a given Arabidopsis (AT) gene is associated with (as of July 2010)
Prok homologs total	Total number of homologs of the query AT gene in prokaryotic genomes currently available in SEED
[truncated: 32 more rows]

## Sheet: Suppl. Table 1B
Table 1B: Gene families corresponding to Arabidopsis (AT) paralogous gene families with 2 members.
[truncated: 910 more rows]

[truncated: 3 more sheets: Legend 1B, Suppl. Table 1C, Legend 1C]
