# Supplementary material for: Synergistic use of plant-prokaryote comparative genomics for functional annotations
Source: BMC Genomics. 2011 Jun 15;12(Suppl 1):S2. doi: 10.1186/1471-2164-12-S1-S2 (PMC3223725; doi:10.1186/1471-2164-12-S1-S2)
Supplement: Additional file 2 — Gene families shared between plants and Prokaryotes, that were linked to general areas of metabolism and physiology, or associated with more specific potential functions. All additional files table were also made available on: http://www.theseed.org/Papers/20101120/. [file 1471-2164-12-S1-S2-S2.xls]

## Sheet: Additional Table 2
Additional File 2: Gene families shared between plants and Prokaryotes, that were linked to general areas of metabolism and physiology, or associated with more specific potential functions
Case no.	Case status (as of July 2010)	AT gene family, TAIR IDs	AT gene family, SEED IDs	COG/NOGa, gene name	Gene family annotation in SEED	Subsystem in SEED	Functional prediction / Association with general area of metabolism or physiology	Referenceb	Homologs annotatedc	AT gene family size
1	Validated in this study	At4g12130 At1g60990	fig|3702.1.peg.18890; fig|3702.1.peg.5483	COG0354 ygfZ	Folate-dependent protein for Fe/S cluster synthesis/repair in oxidative stress	YgfZ	Folate-dependent protein for Fe/S cluster synthesis/repair in oxidative stress	PubMed:20489182 (2010)	327	duplet
2	Validated in this study	At2g20830	fig|3702.1.peg.9098	COG3643	Glutamate formiminotransferase (EC 2.1.2.5) @ Glutamate formyltransferase	Experimental-Histidine Degradation	Alternative to 5-FCL (EC 6.3.3.2) as a way to metabolize 5-formyltetrahydrofolate	Manuscript in prep	65	singleton
3	Validated in this study	At1g29810 At5g51110	fig|3702.1.peg.3314; fig|3702.1.peg.26975	COG2154 phhB	Pterin-4-alpha-carbinolamine dehydratase (EC 4.2.1.96)	Pterin carbinolamine dehydratase	Pterin-4-alpha-carbinolamine dehydratase (EC 4.2.1.96) with a role in Moco metabolism	PubMed:18245455 (2008)	217	duplet
4	Validated in this study	-		COG0720	Folate biosynthesis protein PTPS-III, catalyzes a reaction that bypasses dihydroneopterin aldolase (FolB)	Experimental-PTPS	Replacement for FolB (EC 4.1.2.25)	PubMed:19395485 (2009); PubMed:18805734 (2008)	65	n/a
5	Validated in this study	At5g60590	fig|3702.1.peg.28070	COG009 YrdC	YrdC/Sua5 family protein, required for threonylcarbamoyladenosine (t(6)A) formation in tRNA	YrdC-YciO-Sua5 protein family	Required for threonylcarbamoyladenosine (t(6)A) formation in tRNA	PubMed:19287007 (2009)	745	singleton
6	Validated in this study	At2g45270 At4g22720	fig|3702.1.peg.11705; fig|3702.1.peg.20128	COG0533 YgjD	YgjD/Kae1/Qri7 family, required for threonylcarbamoyladenosine (t(6)A) formation in tRNA	YrdC-YciO-Sua5 protein family	Required for threonylcarbamoyladenosine (t(6)A) formation in tRNA	Manuscript in prep	691	duplet
7	Validated in this study	At1g15730 At1g26520 At1g80480	ig|3702.1.peg.1879; fig|3702.1.peg.2968; fig|3702.1.peg.7636	COG0523	Putative metal chaperone, involved in Zn homeostasis, GTPase of COG0523 family	COG0523	Metal chaperone-zinc homeostasis	PubMed:19822009 (2009)	718	triplet
8	Validated in this study	At3g13050	fig|3702.1.peg.13388	MFS superfamily NiaP homolog	Niacin transporter NiaP	Niacin-Choline transport and metabolism	Niacin and/or choline transporter	Manuscript in prep	133	multiple
9	Validated in this study	At1g76730	fig|3702.1.peg.7202	COG0212	5-FCL-like protein, but predicted not to be 5-formyltetrahydrofolate cycloligase (5-FCL)	5-FCL-like protein	Not a 5-FCL enzyme; involved in thiamine salvage	Manuscript in prep	41	singleton
10	Validated by others	At4g36400 (in duplet with At5g06580)	fig|3702.1.peg.21734	COG0277 bll2569	D-2-hydroxyglutarate dehydrogenase	COG0277	D-2-hydroxyglutarate dehydrogenase	PubMed:19586914 (2009)	158	duplet
11	Validated by others	At5g10910	fig|3702.1.peg.23225	COG0275 MraW	rRNA small subunit methyltransferase H # 16S rRNA m(4) C1402 methyltransferase	16S rRNA modification within P site of ribosome	SAM-dependent methyltransferase involved in a process common to eubacteria and chloroplasts	PubMed:19965768 (2010)	877	singleton
12	Validated by others	At1g45110	fig|3702.1.peg.4139	COG0313	rRNA small subunit methyltransferase I # 16S rRNA 2(prime)-O-ribose C1402 methyltransferase	16S rRNA modification within P site of ribosome	Tetrapyrrole family methyltransferase involved in a process common to eubacteria, chloroplasts, and possibly mitochondria	PubMed:19965768 (2010)	836	singleton
13	Validated by others	At5g18570 At1g07620	fig|3702.1.peg.24041; fig|3702.1.peg.946	COG0536	COG0536: GTP-binding protein Obg	Iojap	At5g18570 predicted to be plastidial, At1g07615 mitochondrial. Association evidence connects At5g18570 with plastidial iojap (At3g12930)	PubMed:19995735 (2009)	721	duplet
14	Validated by others	At1g49350	fig|3702.1.peg.4409	COG2313 yeiN	Pseudouridine 5'-phosphate glycosidase	Pseudouridine catabolism	Sugar catabolism	In EC: 18591240 (2008)	108	singleton
15	Validated by others	At1g50510	fig|3702.1.peg.4525	COG0524 yeiC	Pseudouridine kinase (EC 2.7.1.83)	Pseudouridine catabolism	Sugar catabolism	In EC: 18591240 (2008)	108	singleton
16	Validated by others	At4g10620 At3g57180 At3g47450	fig|3702.1.peg.18723; fig|3702.1.peg.17050; fig|3702.1.peg.15966	COG1161 YqeH	GTP-binding protein YqeH, required for biogenesis of 30S ribosome subunit	At4g10620 At3g57180 At3g47450	GTP-binding protein YqeH, involved in replication initiation	PubMed:19919572 (2010) pubmed added: PubMed:18801747 (2008)	180	triplet
17	Validated by others	At3g24430 At4g19540 [known member of triad: At5g50960]	fig|3702.1.peg.14704; fig|3702.1.peg.19778	COG2151 ApbC	Scaffold protein for [4Fe-4S] cluster assembly, MRP-like	Scaffold proteins for [4Fe-4S] cluster assembly (MRP family); Iron-sulfur cluster assembly	Fe-S cluster assembly proteins. The DUF59 (PaaD-like) domain of At3g24430 and its prokaryotic counterparts are also predicted to function in Fe-S cluster assembly.	PubMed:19817716 (2009); PubMed:14690502 (2004)	276	triplet
18	Validated by others	At3g57000	fig|3702.1.peg.17029	COG1756	N1-specific pseudouridine methyltransferase NEP1, biosynthesis of m1acp3-psi in 18S/16S rRNA in Eukaryotes and Archaea	rRNA modification Archaea; rRNA methylation in clusters	rRNA modification enzyme	PubMed:20047967 (2010)	31	singleton
19	Validated by others	At5g12040	fig|3702.1.peg.23346	COG0388, CBO1821	Omega amidase (Nit2 homolog)	Omega-amidase	Omega amidase in methionine salvage pathway	PubMd:19596042 (2009), PubMed:19595734 (2009)	113	multiple
20	Invalidated	At5g43600	fig|3702.1.peg.26103	COG0624	Believed to be an alternative form of N-formylglutamate deformylase (EC 3.5.1.68), but experimentally invalidated	Experimental - Histidine Degradation	Predicted to be an alternative form of N-formylglutamate deformylase (EC 3.5.1.68), but no deformylase actiivity was detected in the Streptomyces avermitilis protein		26	singleton
21	Invalidated	At2g23390	fig|3702.1.peg.9365	COG3146	COGs COG3146	COG3146 experimental	Predicted to be a pterin-dependent enzyme, but Xanthomonas campestris protein lacked benzoate hydroxylase activity in complementation assay		236	singleton
22	Invalidated	At2g04900	fig|3702.1.peg.8070	COG2363 ywdK	COG2363	COG2363	Predicted to be a thiamine-related transporter, but E. coli protein did not mediate uptake of thiazole or hydroxymethylpyrminidine		221	singleton
23	Invalidated	At1g09150 (in duplet with At1g71350)	fig|3702.1.peg.1132; fig|3702.1.peg.6626	COG2016	conserved protein with predicted RNA binding PUA domain	DOE COG2016; rRNA modification Archaea	Prediction: ribosome assembly/translation termination. Hypothesis that it is involved in acp3psi synthesis invalidated by Fournier lab		83	duplet
24	Specific prediction, testing in progress	At4g26860 At1g11930	fig|3702.1.peg.20615; fig|3702.1.peg.1458	COG0325 yggS	Hypothetical protein YggS, proline synthase co-transcribed bacterial homolog PROSC	PROSC	Pyridoxal phosphate enzyme related to glutamate metabolism		589	duplet
25	Specific prediction, testing in progress	At1g78620	fig|3702.1.peg.7413	COG1836 alr1612	contains Pfam domain PF01940: Integral membrane protein / integral membrane family protein	COG1836	Phytol-phosphate metabolism. At1g78620 is a candidates for the ‘missing’ phytyl phosphate kinase		77	singleton
26	Specific prediction, testing in progress	At5g12950 At5g12960	fig|3702.1.peg.23411; fig|3702.1.peg.23412	COG3533 SAV1144	COG3533 secreted protein	DOE COG3533	Hydroxyproline-galacatosyl hydrolase		62	duplet
27	Specific prediction, testing in progress	At3g09250 (in triplet with At4g10925, At4g23960)	fig|3702.1.peg.12939	COG4319 gll0142	Alternative dihydrofolate reductase 3	COG4319	Folate or pterin metabolism enzyme, possibly an alternative DHFR (EC 1.5.1.3), a pterin reductase, or a dihydroneopterin triphosphate hydrolase		59	triplet
28	Specific prediction, testing in progress	At3g12930 At1g67620	fig|3702.1.peg.13373; fig|3702.1.peg.6197	COG0799 alr4169	Iojap protein	Iojap	NAD-dependent ribosomal modification, possibly involving phosphoester hydrolysis		672	duplet
29	Specific prediction, testing in progress	At3g01920	fig|3702.1.peg.12124	COG0009 YciO	YciO family	YrdC-YciO-Sua5 protein family	RNA/protein modification		257	singleton
30	Specific prediction, testing in progress	At1g03030	fig|3702.1.peg.437	COG1072 yggC	Uridine kinase family protein YggC homolog	Experimental-yggC	Sugar/polyol kinase		48	singleton
31	Specific prediction, testing in progress	At4g28830	fig|3702.1.peg.20850	COG2263	Predicted RNA methylase COG2263	rRNA modification Archaea	m6A in small 16S rRNA		57	singleton
32	Specific prediction, testing not started	At5g63290	fig|3702.1.peg.28377	COG0635, hemN	Hypothetical radical SAM family enzyme in heat shock gene cluster, similarity with CPO of BS HemN-type	Heat shock dnaK gene cluster extended	Radical SAM protein potentially involved in protecting RNA species and maintaining replication or translation accuracy under (heat) stress		327	singleton
33	Specific prediction, testing not started	At3g02690	fig|3702.1.peg.12216	COG0697, all3551	Permease of the drug/metabolite transporter (DMT) superfamily	DMT transporter	Possible pterin carrier		n/d	singleton
34	Specific prediction, testing not started	At1g19690	fig|3702.1.peg.2316	COG0451, RSP_1385	Nucleoside-diphosphate-sugar epimerases	COG0451 to clean main Role annotations	Synthesis of sugars decorating lipid A		n/d	singleton
35	Specific prediction, testing not started	At2g38710	fig|3702.1.peg.10984	COG2078	COG2078: Uncharacterized ACR	COG2078	RNA modification		55	singleton
36	Specific prediction, testing not started	AT2G25280	fig|3702.1.peg.9542	COG1355	COG1355, Predicted dioxygenase	COG2078	RNA modification		42	singleton
37	Specific prediction, testing not started	At3g27340	fig|3702.1.peg.15024	COG3536	COG3536: Uncharacterized protein conserved in bacteria	Experimental-Ubiquinone BiosynthesisVDC	COG3536 proteins are likely involved in ubiquinone biosynthesis		95	singleton
38	Specific prediction, testing not started	At3g26115 (in duplet with At1g48420)	fig|3702.1.peg.14877; fig|3702.1.peg.4310	COG2515, yedO	Pyridoxal phosphate-dependent deaminase, putative	Experimental-COG2515	PLP dependent deaminase		60	duplet
39	Specific prediction, testing not started	At3g28700	fig|3702.1.peg.15167	COG1565	COG1565: Uncharacterized conserved protein	COG1565	COG1565 is probably a methyltransferase, possibly involved in nucleotide metabolism, e.g. a nucleic acid modification common to alpha-proteobacteria and eukaryote mitochondria		232	singleton
40	Specific prediction, testing not started	At2g13840	fig|3702.1.peg.28912	COG0613, YciV	COG0613, predicted metal-dependent phosphoesterases (PHP family)	YrdC-YciO-Sua5 protein family	RNA/protein modification		237	singleton
41	Specific prediction, testing not started	At5g37530 [known member of pair: At5g55130]	fig|3702.1.peg.25440	COG1179	HesA/MoeB/ThiF family protein related to EC-YgdL	At5g37530	Hypothesis 1: At5g37530 is an additional subunit of plant Cysteine desulfurase. Hypothesis 2: this CDS type is involved in tRNA//sRNA S-modification, since 6S smRNA and various tRNAs (and tRNA-synthetases) also cluster with At5g37530. Knowm member of the pair At5g55130: Mo-molybdopterin cofactor sulfurase MOCS3 (CNX5) (PMID:14581628)		357	duplet
42	Specific prediction, testing not started	At5g04520 AT1G06240	fig|3702.1.peg.22548; fig|3702.1.peg.800	COG2833	COG2833: uncharacterized protein	At5g04520 AT1G06240	The At5g04520//AT1G06240 gene family is involved in repair of oxidatively damaged proteins, e.g in regeneration of cysteine from S-hydroxycysteine and reduction of methionine sulfoxide residues generated during oxidative stress (possibly - by aiding in restoration of specialized repair enzymes, such as Peptide methionine sulfoxide reductase and Thiol peroxidase)		109	duplet
43	Specific prediction, testing not started	At2g40600 At1g69340	fig|3702.1.peg.11193; fig|3702.1.peg.6397	COG2110	COG2110, Macro domain, possibly ADP-ribose binding module	At1g69340 At2g40600	At1g69340 and At2g40600 share one domain: "COG2110, Macro domain, possibly ADP-ribose binding module", which might be a novel component of regulatory cascades mediated by NAD+-dependent protein/histone deacetylases of SIR2 family (and phosphatidylinositol signaling system??)		211	duplet
44	Specific prediction, testing not started	At1g10830	fig|3702.1.peg.1333	COG4094	Conserved NnrU/NnuR ortholog membrane enzyme	At1g10830	At1g10830 (COG4094) is a membrane structural protein, possibly involved in the interaction between [or in the regulation of assembly of] "core" NAD(P)H-quinone oxidoreductase complex I and different members of the the ndhD and ndhF protein families in these organisms. There also seems to be a "sulfur connection", the nature is not clear at the moment (see SS Notes)		22	singleton
45	Specific prediction, testing not started	At1g13820 At5g39220	fig|3702.1.peg.1656; fig|3702.1.peg.25618	KOG1454	Possible alpha/beta hydrolase superfamily, sll1129 homolog	Synechocystis experimental	The At1g13820/At5g39220/sll1129 protein family (predicted alpha/beta hydrolases) seem to be involed in cell cycle regulation and differentiation in plants and cyanobacteria (possibly via Phosphatidylinositol signaling system, membrane biogenesis or trafficking?)		40	duplet
46	Specific prediction, testing not started	At5g63420	fig|3702.1.peg.28389	COG0595	Metallo-beta-lactamase family protein, RNA-specific / Myb/SANT-like domain, directs sequence specific DNA repeat binding	At5g63420; Bacterial RNA-metabolizing Zn-dependent hydrolases	At5g63420 is a metal-dependent RNA-metabolising hydrolase, essential for embryonic development (it's absence results in seed dormancy). Hypothesis: it is likely involved in chloroplast transcription, possibly at the early steps of nascent polypeptide maturation		343	singleton
47	Specific prediction, testing not started	At1g33290 At1g73170 At3g10420	fig|3702.1.peg.3686; fig|3702.1.peg.6812; fig|3702.1.peg.13071	euNOG09695	Hypothetical protein, contains AAA+ ATPase domain and putative R3H ssDNA-binding domain	At1g33290 At1g73170 At3g10420	Arabidopsis 3-member gene family At1g33290//At1g73170//At3g10420 encodes hypothetical proteins that contain putative R3H ssDNA-binding domain at their C-termini and an upstream AAA+ NTPase domain. We predict these proteins to participate in stress-related and developmental regulatory cascades (in cyanobacteria and other prokaryotes - possibly in light-dependent regulation)		60	triplet
48	Specific prediction, testing not started	At1g01770	fig|3702.1.peg.289	euNOG06317	Protein of unknown function DUF1446 / Small uncharacterized protein Bpro_4170	At1g01770	At1g01770 is probably a carbon-carbon lyase involved in catabolism of a linear amine or terpene (geraniol? phytol??) or branched-chain amino acids		77	singleton
49	Associated with general area of metabolism	At4g17650	fig|3702.1.peg.19555	KOG3177	Putative oligoketide cyclase/lipid transport protein, similarity with yeast ubiquinone-binding protein YOL008W	Competence or DNA damage-inducible protein CinA and related protein families	At4g17650 and it's bacterial homologs are involved in metabolism of lipoate or it's precursor octanoate, or possibly phospholipids (based on clustering with phosphatidylglycerophosphatase A) and coexpression in AT with At3g10370, glycerol-3-phosphate dehydrogenase. possibly involved in storage lipid catabolism		35	singleton
50	Associated with general area of metabolism	At1g53120	fig|3702.1.peg.4807	COG2302	FIG001583: hypothetical protein, contains S4-like RNA binding domain	COG2302	Likely involved in plastidal division in plants // cell division in Gram(+) prokaryotes. No specific functional prediction can be made currently		140	singleton
51	Associated with general area of metabolism	At4g30720	fig|3702.1.peg.21057	COG2509	NAD(FAD)-utilizing dehydrogenase, sll0175 homolog	COG2509	At4g30720 is possibly involved in an unknown regulatory cascade in chloroplasts		161	singleton
52	Associated with general area of metabolism	At4g17370	fig|3702.1.peg.19523	KOG2741	Oxidoreductase, NAD(P)-dependent, weak similarity to Myo-inositol 2-dehydrogenase	At4g17370	At4g17370 (along with the additional AT proteins implicated by functional coupling) is involved in catabolism (or detoxification?) of an unknown compound, analogous to that in Erythrobacter [very weak leads: sulfur-containing (?), aromatic (?); relevant for marine photosynthetics (?)]		8	singleton
53	Associated with general area of metabolism	At3g21360	fig|3702.1.peg.14371	NOG13343	Clavaminate synthase-like protein At3g21360 (EC 1.-.-.-)	At4g17370	Along with At4g17370 might be involved in catabolism (or detoxification?) of an unknown compound, analogous to that in Erythrobacter [very weak leads: sulfur-containing (?), aromatic (?); relevant for marine photosynthetics (?)]		3	singleton
54	Associated with general area of metabolism	At3g50560	fig|3702.1.peg.16306	KOG1014	Short-chain dehydrogenase, associated with 2-hydroxychromene-2-carboxylate isomerase family protein	At3g50560	At3g50560 is involved in catabolism (or detoxification?) of an unknown polycyclic aromatic compound, possibly related to naphtalene or antracene		97	singleton
55	Associated with general area of metabolism	At1g24340	fig|3702.1.peg.2828	KOG3855	FAD-binding monooxygenase, PheA/TfdB family	At1g24340	Only a general role of aromatic hydroxylase can be predicted. The closest At1g24340 homologs in bacteria are in Betaproteobacteri (Burkholderiales) and Alphaproteobacteria (Rhizobiales). They include proven 2,6-dichlorophenol monooxygenases ...		99	singleton
56	Associated with general area of metabolism	At5g11840 At5g67370	fig|3702.1.peg.23323; fig|3702.1.peg.28849	NOG07098	Uncharacterized membrane protein Ycf36	At5g11840 At5g67370	Arabidopsis proteins At5g11840 & At5g67370 and their cyanobacterial and algal homologs ("Ycf36 proteins") are membrane proteins that can be potentially involved in transport, folding, or maturation of organelle proteins (specific for photosynthetics?). This prediction is based on co-expression and protein-protein interaction data linking the members of this small protein family with chaperons, pr…		20	duplet
57	Associated with general area of metabolism	At3g13740 At1g55140	fig|3702.1.peg.13491; fig|3702.1.peg.5036	COG1939	COG1939: Ribonuclease III family protein	Conserved gene cluster possibly involved in RNA metabolism	At3g13740 and At1g55140 are involved in some aspect of RNA metabolism, potentially in an unknown modification of rRNA in chloroplast		13	duplet
58	Associated with general area of metabolism	At1g54520	fig|3702.1.peg.4972	none	Hypothetical glycine rich membrane protein DUF1517	At1g54520	At1g54520 is a hypothetical membrane protein, located in thylakoid membrane, which is likely involved in photosynthetic electron transport.		22	singleton
59	Associated with general area of metabolism	At5g38900	fig|3702.1.peg.25585	COG2761	2-hydroxychromene-2-carboxylate isomerase/DsbA-like thioredoxin domain	At5g38900	At5g38900 is a DsbA-like thioredoxin family protein, that might be involved in a glutathione S-transferase – dependent pathway of conjugation/detoxification of a xenobiotic, or metabolism, transport and/or storage of a reactive endogenous metabolite (e.g. phenolic or flavonoid).		161	singleton
60	Associated with general area of metabolism	At1g48360	fig|3702.1.peg.4302	KOG2143	Hypothetical protein, restriction endonuclease-like VRR-NUC domain	At1g48360	At1g48360 and it's homologs play a role in DNA repair (and/or replication)		48	singleton
61	Associated with general area of metabolism	At1g14345	fig|3702.1.peg.1715	NOG12260	FIG137771: hypothetical protein	At1g14345	At1g14345 might be involved in RNA modification/metabolism specific for chloroplast		21	singleton
62	Associated with general area of metabolism	At3g28700	fig|3702.1.peg.15167	KOG2901	COG1565: Uncharacterized conserved protein	COG1565	COG1565 is a methyltransferase, possibly involved in nucleotide metabolism, e.g. a nucleic acid modification common to alpha-proteobacteria and mitochondria (by ADH)		140	singleton
63	Associated with general area of metabolism	At2g23840	fig|3702.1.peg.9410	COG1403	HNH endonuclease family protein	At2g23840	At2g23840 might be involved in DNA repair or modification		156	singleton
64	Associated with general area of metabolism	At1g44835	fig|3702.1.peg.4117	euNOG06704	COG3760, similarity to aminoacyl-tRNA editing enzymes YbaK, ProX	COG3760	At1g44835 is probably involved in translational machinery, possibly in aminoacyl-tRNA editing		48	singleton
65	Associated with general area of metabolism	At1g52510 At4g12830	fig|3702.1.peg.4735; fig|3702.1.peg.18962	COG0596	(1) Hydrolase, alpha/beta fold family protein, At1g52510/AT4G12830 homolog; (2) Hydrolase, alpha/beta fold family protein, in hypothetical gene cluster	At1g52510 AT4G12830 (COG0596)	At1g52510 and AT4G12830 are associated with some aspect of polyunsaturated fatty acids metabolism in chloroplasts		56	duplet
66	Associated with general area of metabolism	At2g40760 At1g17850 [divergent member of triad: At1g09280]	fig|3702.1.peg.11209; fig|3702.1.peg.2115	euNOG05235	Rhodanese domain protein, cyanobacterial/alphaproteobacterial subgroup	Single-Rhodanese-domain proteins	At2g40760 and At1g17850 might be potentially involved in detoxification of different compounds (via conjugation with GSH??), based on FC with with Glutathione S-transferase domain proteins of different types		413	triplet
67	Associated with general area of metabolism	At1g09280 [has distant similarity with other members of its triad: At2g40760 At1g17850]	fig|3702.1.peg.1149	euNOG05235	Rhodanese domain protein UPF0176, Actinobacterial subgroup	Single-Rhodanese-domain proteins	No hypothesis relevant for bacteria, possible involvement in eukaryotic RNA metabolism (splicing?)		307	triplet
68	Associated with general area of metabolism	At1g12250 At2g44920	fig|3702.1.peg.1492; fig|3702.1.peg.11670	COG1357	Putative lumenal protein, contains 8 pentapeptide repeats, sll0301 homolog	At2g44920 At1g12250	At2g44920 and At1g12250 are thylakoid (membrane or lumen) proteins with pentapeptide repeats (8 copies) that might be involved in regulation of transport of some metabolite in/out of chloroplast, or between stroma and lumen.		67	duplet
69	Associated with general area of metabolism	At4g17790 At4g09580 At1g71940	fig|3702.1.peg.19572; fig|3702.1.peg.18609; fig|3702.1.peg.6679	COG0398/KOG3140	COG0398: uncharacterized membrane protein	COG0398	We predict COG0398 to be a membrane subunit of a FAD-dependent NAD(P)-disulphide oxidoreductase of PF00070 family of unknown substrate specificity (based on strong functional coupling of COG0398 and PF00070 in many prokaryotic genomes). Alternative functional prediction for COG0398 in plants is transport (potentially of a substrate, (inter-organelle?) trafficking of which requires simultaneous re…		123	triplet
70	Associated with general area of metabolism	At1g22850 At5g19070 At1g03260	fig|3702.1.peg.2650; fig|3702.1.peg.24101; ig|3702.1.peg.466	COG0398/KOG3140	DedA family protein, putative	COG0398	We predict COG0398 to be a membrane subunit of a FAD-dependent NAD(P)-disulphide oxidoreductase of PF00070 family of unknown substrate specificity (based on strong functional coupling of COG0398 and PF00070 in many prokaryotic genomes). Alternative functional prediction for COG0398 in plants is transport (potentially of a substrate, (inter-organelle?) trafficking of which requires simultaneous re…		44	triplet
71	Associated with general area of metabolism	At5g48545 [known members of triad: At3g56490, At1g31160]	fig|3702.1.peg.26683	KOG3275	Histidine triad (HIT) nucleotide-binding protein, similarity with At5g48545 and yeast YDL125C (HNT1)	At5g48545 and At3g56490 At1g31160	Hypothesis for At5g48545: involved in (regulation of?) expression and secretion of secretory preproteins; or in protein trafficking between compartments within plant cell (e.g. to peroxosome?). Summary for At3g56490 & At1g31160: These 2 genes are close in sequence, but differ from At5g48545. Based on their homology with human and E. coli proteins, At3g56490 & At1g31160 likely possess “conserved r…		336	triplet
72	Associated with general area of metabolism	At3g04650 At1g56000 At1g55980	fig|3702.1.peg.12435; fig|3702.1.peg.5143; fig|3702.1.peg.5141	euNOG17289	COG3380: Amine oxidase, flavin-containing	COG3380 COG2907	Arabidopsis genes At1g55980, At1g56000, At3g04650 (encoding COG3380, related to COG2907) might be involved in DNA photoreactivation, based on clustering (and even fusions) of their bacterial homologs with DNA photolyase proteins. Since it has been suggested that the 5,10-methenyl-tetrahydrofolate cofactor of Class I photolyases can be reduced to 5,10-methylenetetrahydrofolate (PMID: 19531478), th…		58	triplet
73	Associated with general area of metabolism	At3g23510 At3g23530 AT3g23460	fig|3702.1.peg.14606; fig|3702.1.peg.14607	euNOG04463	COG2907: Amine oxidase, flavin-containing / S-adenosyl-L-methionine dependent methyltransferase, similar to cyclopropane-fatty-acyl-phospholipid synthase	COG3380 COG2907	Arabidopsis genes At3g23510, At3g23530 (encoding COG2907 family proteins) and their bacterial homologs, as well as several other gene families, that tend to cluster with them in many bacterial genomes might be associated with DNA photoreactivation, or, more broadly, be involved in dealing with other consequence of UV damage. An alternative hypothesis (Prof. Andrew Hanson): It is unlikely that COG…		192	triplet (added during analysis)
74	Associated with general area of metabolism	At3g23480 At3g23470	fig|3702.1.peg.14604; fig|3702.1.peg.14603	euNOG04463	S-adenosyl-L-methionine dependent methyltransferase, similar to cyclopropane-fatty-acyl-phospholipid synthase	COG3380 COG2907	Arabidopsis genes At3g23480, At3g23470 (encoding SAM-methyltransferase) might be associated with DNA photoreactivation, or, more broadly, be involved in dealing with other consequence of UV damage. An alternative hypothesis (Prof. Andrew Hanson): The set of 5 genes almost in tandem specifying the methyltransferase-like domain, two of which are fused to COG2907, looks like a secondary metabolism g…		186	duplet (added during analysis)
75	Associated with general area of metabolism	At4g33120 At4g33110	fig|3702.1.peg.21353; fig|3702.1.peg.21352	euNOG16096	Cyclopropane-fatty-acyl-phospholipid synthase-like protein, clusters with FIG005069	COG3380 COG2907	Arabidopsis genes At4g33120 At4g33110 (encoding cyclopropane-fatty-acyl-phospholipid synthase-like proteins) might be associated with DNA photoreactivation, or, more broadly, be involved in dealing with other consequence of UV damage. An alternative hypothesis (Prof. Andrew Hanson): The set of 5 genes almost in tandem specifying the methyltransferase-like domain, two of which are fused to COG2907…		41	duplet (added during analysis)
76	Associated with general area of metabolism	At3g21300 [distant similarity with 2d member of pair: At2g28450]	fig|3702.1.peg.14365	KOG2187	RNA methyltransferase, TrmA family	At3g21300; also in MetaSubsystems: “At3g21300 Meta1” and “At3g21300 Meta2”	General function for At3g21300 is known: RNA methyltransferase, TrmA family. But observations made in this Subsystem may help determine a more specific functional role for this family. Namely, At3g21300 homologs in many different prokaryotic genomes cluster with many different (!) tRNA synthetases, and with tRNA amidotransferases. At2g28450, a distant paralog of At3g21300 (but NOT At3g21300) disp…		413	duplet
77	Associated with general area of metabolism	At2g25830	fig|3702.1.peg.9604	KOG2972	FIG000859: hypothetical protein	At2g25830	At2g25830 is likely involved in DNA metabolism (recombination) in plastids		314	singleton
78	Associated with general area of metabolism	At4g38090	fig|3702.1.peg.21922	COG1739/KOG3299, yigZ	FIG000605: protein co-occurring with transport systems (COG1739)	At4g38090	COG1739 family proteins might be involved in a regulatory cascade in bacteria and plastids, possibly based on small regulatory RNAs		887	singleton
	Foonotes:
	a:	based on eggNOG v.2.0 on-line resource at http://eggnog.embl.de/ (Muller et al., 2010)
	b:	only specific publications characterizing functions of Arabidopsis guery genes are listed here (unless stated otherwise); -omics papers are not
	c:	numbers in italics in gray are for members of families for which the prediction has been invalidated or is in progress, they have not been included in the final count.

## Sheet: Legend
Additional File 2: Gene families shared between plants and Prokaryotes, that were linked to general areas of metabolism and physiology, or associated with more specific potential functions
	For detailed description of these gene families and their selected members, including various contextual parameters precomputed in SEED based on comparative genome analysis, see Supplemental Tables 1A, 1B, or 1C
Foonotes:
a:	based on eggNOG v.2.0 on-line resource at http://eggnog.embl.de/ (PMID: 19900971 (2010))
b:	only specific publications characterizing functions of Arabidopsis guery genes are listed here (unless stated otherwise); -omics papers are not
c:	numbers in italics in gray are for members of families for which the prediction has been invalidated or is in progress, they have not been included in the final count.
